# Supplementary material for: Genome-wide identification and characterization of laccase family members in eggplant (Solanum melongena L.)
Source: PeerJ. 2022 Feb 21;10:e12922. doi: 10.7717/peerj.12922 (PMC8868016; doi:10.7717/peerj.12922)
Supplement: Supplemental Information 1 [file peerj-10-12922-s001.xls]

## Sheet: Sheet1
		Supplementary Table S1. Primers used in Real-Time PCR
No.	Gene Name	Forward primer	Reverse primer	Product length(bp)	Ta(℃)
1	SmLAC12	ACATTGGAGGTCCCAAAGAGGT	GCACTCCATTCCATGTCATGAGGA	141	60
2	SmLAC15	CAGTGAAGAGGCTGTGCAAAACT	TGCCTAACTCCATGCCAATGAATGG	154	60
3	SmLAC17	GTCACCATTCACTGGCACGGA	ACCAAAGTGTCCCTTCCTGTCC	142	60
4	SmLAC23	CTCTTGGTGTTCCACAACAGGGA	CCTGTTTTGCACTCCGTTCCATG	149	60
5	SmLAC26	GTCACCATTCATTGGCATGGGG	CCAAAGTGTGCCTTCTTGTCCTTG	141	60
6	SmLAC41	ATGGTAAAACTCCGGGACCTACTATTG	GTGTTCCAATCTGTCTAATTCCATGCC	126	59
7	APRT	GAGATGCATGTAGGTGCTGTGCAA	GGCCCTTCAATTCTGGCAACTCAA	163	60
* APRT: adenine phosphoribosyl transferase
