# Supplementary material for: Genome-wide identification and characterization of laccase family members in eggplant (Solanum melongena L.)
Source: PeerJ. 2022 Feb 21;10:e12922. doi: 10.7717/peerj.12922 (PMC8868016; doi:10.7717/peerj.12922)
Supplement: Supplemental Information 2 [file peerj-10-12922-s002.xlsx]

## Sheet: Table S1
Supplementary Table S2. Coding sequences of laccase family members in eggplant
Gene name	Gene ID	Coding sequences
SmLAC1	SMEL_001g115390.1	ATGAGGTTGGAAAATGGCAGAAGGTGGTGTGGGATTGCGCTTTTACTGGCGCTGTACATGGCAGCTGTTTATCAAGTAGTTGCGGAGGATCCTTACAGATACTTCGACTGGAGAATCAGCTACGGCGACATATACCCTCTTGGTGTCCGCCAACGGGGAATTCTAATAAATGGGCAATTTCCGGGTCCTGATATATACAGCGTCACCAATGACAACCTTATCATCAACGTTCATAATGACTTGCCTGACCCTTTTCTTCTCACCTGGAATGGACTCCAACAAAGGAAAAATTCATTTGAAGATGGTGTGTATGGAACAACATGTCCCATCCCTCCAGGGAAAAATTTCACATACATAATGCAGGTGAAAGATCAAATTGGAAGTTTCTTATATTTTCCA…
SmLAC2	SMEL_001g147340.1	ATGGGGAGTGGTAAAGTTACAGTTGTGGCTTTGCTACTTTGCCTCTCCGTAGCGGTGATAGCCGAGGACCCTTACCTCTACTTTACCTGGAATGTTACCTATGGCACAATAGCTCCATTGGGTGTTCCACAACAAGGTATCCTCATCAATGGGCAGTTCCCGGGTCCTAGAATTAATGGTACCTCCAACAACAACGTTGTCGTCAATGTCTTCAATAACTTGGACGAGCCACTCCTCTTTACCTGGAGCGGTGTCCAACATAGGAAGAACTCATGGCAGGATGGTACCATAGGAACCACGTGCCCAATCATGCCTGGTAAGAATTTTACCTATCGCTTCCAGGTCAAGGATCAGATTGGTAGCTACTACTACTTTCCAACCACAGCCTTGCATCGGGCA…
SmLAC3	SMEL_001g149840.1	ATGTCTTCATTATTTGGCATCTTCTTGTTCTTGTACTTCTTGTTTTTGTCATCAATTTTAGCCAAAAATAGGGAATATAAATGGGTAGTGGAGTACAAGCATTGGTGTCCAGATGGTGTGGATGGTGTTGTGATAACTATCAATGGACAATTTCCTGGTCCAACAATTAGAGCAATTGTTGGGGATAACATTTTTGTTCACCTCACCAACAACCTACCAACTGAAGGAGTTGTCATTCATTGGCATGGACTTTCACAGAATGGAACACCATGGGCAGATGGAACTGCATCAATCTCTCAATGTCCCATTTATCCTGGAGAAGCATTCCTTTACAAGTTTAAAGTTGACAAGGCAGGGACATATTTCTACCATGGACACTATGGGATGCAAAGATCAGCA…
SmLAC4	SMEL_001g153200.1	ATGGAGAAAAGTAGTTTCACAGTTTTGGCTTTGCTAGTTTGCCTATCATTTGTGTTGGTGAAGGCTGAGGATCCCTACCTCAGATTTGAATGGAATGTCACCTATGGAACAATCTCCCCATTGGGTGTGCCATTACAGGGCATTCTCATAAACGGACAACTTCCGGGACCTAGGATCAACTGCACCTCCAATAATAACATAGTTGTTAACGTCTTTAACCATTTGGATGAGCCGTTGCTCTTCACCTGGCACGGTATCCAACAAAGGAAGAACTCGTGGCAAGATGGTACCCCAGGTACCATGTGCCCTATCATGCCTGGTACAAATTTCACCTATCGCTTCCAGGTCAAGGATCAAATTGGTAGCTTTTTCTACTTCCCAACAACAGACTTGCATCGT…
SmLAC5	SMEL_002g159100.1	ATGGGTAACCAGACAACCTTCTTTAAACTTGTAATCTTCCTTGTCTGTGGATTTCTTTGGTTTAGTTGTCAACTTGCTGACGCTGCCATAAAGAAATACCAATTCGACATTCAAGTGACGAATGTGAGCAGATTGTGCAATGCAAAGACAATGGTCACAGTTAACGGTAGATTCCCAGGCCCTACGATTTATGCTAGAGAAGGAGATAGAGTTCAAATCAATGTTACTAACCACGCTCAATATAACATGTCCATCCACTGGCATGGATTGAAACAATATCGTAATGGTTGGGTAGATGGACCAGCTTATATAACTCAATGCCCTATCAAGACAGGAAATAGCTATGTCTATGACTTTAATGTAACAGGACAAAGAGGTACCTTGTGGTGGCATGCACAT…
SmLAC6	SMEL_002g161380.1	ATGGGGAAACTTGGTTTGCTTCATCTGCTTTGTGGAATCTTGGTTTTTTGGACTGTCTCTGTTGTAAAAGCAGAGGATGCTTATAGATACTTTACATGGACTGCCACTTATGGAATGGCTTCTCCATTAGGTACTCCCCAGCAGGTAATACTTATCAATGGTCAGTTCCCTGGTCCTAGGCTTGATCTTGTCACTAATGAAAATGTTGTCCTCAACTTGATTAATAAGTTGGATGAACCCCTTCTCTTGACATGGAACGGAATCAAACAGAGAAAGAACTCTTGGCAAGACGGAGTTTTGGGAACTAATTGTCCTATTCCTCCAAACGCAAATTACACTTACAAGTTTCAAGCTAAAGACCAGATTGGAAGCTATACTTATTTTCCTTCAACTCAACTG…
SmLAC7	SMEL_002g166890.1	ATGTCAGGGTTACCTACCCCGTTGGCTGTTACCGAGGTGGAGCCATTCTCTTTGGTCCCAAATGCGGTGTGTTTCTGCCAAGCTTTAAGGGTAGTTTCAATGGTTCCTACTGCCGAAGCTTTCCCATTCAGTATTTATGTGCAATCTTCACTAGATCTAGACACTCATACATTTCTTCATTCTTTCTATTTTTACAACTATTATTTAAGCATTGCTGCAATGGGGAAAGTTGCACTTTTTCATTTGATTTGTGGAATCTTGATTTTTTGGAGTGTCTCTGTAGTGAAAGCAGAGGATGCTTATAAATATTTTACATGGACTGTTACTTACGGAACTCTTTCTCCTCTTGGTGCTCCTCAACAGGTGATCCTCATTAATGGTCAATTTCCTGGTCCAAGA…
SmLAC8	SMEL_003g180480.1	ATGAAAACTTTGATTTTCCGGCCCATGTTACTTTCGATTGACTCATCAATGGCTTCTTCTTACCTATTTGTGTGTTGCATTACTCTGTTTTTCACCCTCTGTTTCGCCGCTGACCCTTTTGCTCGTTTTGTATTGGAGTACTCCTATATCACTGTTTCGCCTCTTGGCGTTCCCCAGCAGGTTATAGCCGTGAATGGGAAATTTCCAGGTCCTGTCCTTAATGTTACAACCAATTATAATGTTGAGGTGGACGTGAAGAATAAATTGGATGAAGATCTTCTTGTCACTTGGTCCGGAATTCAGATGCGACGAAATGCCTGGCAAGATGGTGTTCTTGGTACTAATTGCCCCATCCAGGCTGGATGGAACTTCACTTACCAGTTTCAAGTAAAGGATCAG…
SmLAC9	SMEL_003g195930.1	ATGGCAGTTTTCCTGGTTAAGCCATCTTCAGCCTCCCAAATTATTAGGCGCTTTTCATACAACATAGAAAGAAAGACCGTAAGACGTTTGTGTCACACGAAAAGATTGCTAACAGTCAATGGCAAGTATCCAGGACCAACAATTTTCGTGCATGAAGGTGACAATGTTGAGGTCAAAGTTACCAACAGGAGTCCCTGGAACACTACTATCCACTGGCATGGAGTAAGGCAGCTTAGAAGTGGTTGGGCAGATGGACCAGCATACATAACTCAATGTCCAATAGTTCCAGGAGGCACCTATACTTACACATTCACCATTATTAATCAAAGAGGAACCTTATGGTGGCATGCTCATCTCTCGTGGCAACGCGCCACTGTCTATGGTGCTTTCATTATCTAC…
SmLAC10	SMEL_004g214750.1	ATGAGGTTGAAATTAAAGATTTTCATTCAGCAAATTATAGGAGTTCTTTTTTTAGTTGGTCTTTTACCTGCCCATGCTTTTGAACATCATCATCAATTTGTCGTAAGAACCTTCTCTACCCTTTTTTTTGGTTGTTCTTCTTTGATTAAAATCAATAACGGTCCAGTTTTGTATGCCAATACAGGAGATACTCTTGTGGTCAATGTCCAAAACGATGGAAACCAAAATATAACAATCCATTGGCATGGAGTGAAACAACCGCGATATCCATGGTCCGATGGTCCTGAATTTATCACTCAATGTCCAATCCGACCAGGAACCAACTTTAGTCAAAGGATTAACCTTTCAGACGAGGAAGGAACCCTATGGTGGCATGCTCATAGTGATTGGTCAAGAGCC…
SmLAC11	SMEL_004g214760.1	ATGAAGTTGCAAGTGAAGATTTTGATTCAGCAAATTATAGGATTTCTGTTTTTTGTTGGTCTTTCACCTGCCCATGCTTTTAAACATCATCATCGATTTGTCATTAAAGAAGCACCATACTCAAGGCTTTGCAGCTCGAAGAACATTTTGACTGTGAATGGTCATTTTCCAGGTCCAGTTCTGTATGCCAATACAGGAGATACACTTGTTGTCACTGTCCAAAATGATGGATGCCAAAATATAACAATCCATTGGCATGGAGTGAAACAACCACGATATCCATGGTCTGATGGTCCTGAATTTATCACTCAATGTCCAATCCAACCAGGAGCCAAATTTAGGCAAAGGATTGACCTTTCAAACGAGGAAGGAACCCTATGGTGGCATGCTCATAGTGAT…
SmLAC12	SMEL_004g222230.1	ATGAAGACTAATTTTCTTTTTTATATTTTTACAATTTCTGGTTTTGTTACTGCCCATTCAAAATTACTCCACTTTGATTGGGTTGTCTCAATTTCCTCTAATGCATACATTGGAGGTCCCAAAGAGGTTATTATGATCAATAATCAGTTTCCAGGACCCCTTCTTAACACAAAAACAAATGATGTGGTTATTATCAATGTTCATAATAACTTGAATGAACCTTTCCTCATGACATGGAATGGAGTGCAATTAAGGAGGAATTCATGGCAAGATGGAGTTGAAGGAACCAATTGTCCAATAATGCCTGGGAAAAATTGGACATACAAATTTCAGACGAAAGATCAGATTGGAAGTTTCTTCTATTTTCCTTCACTTTTCTTCCATAAAGCTGCTGGAGGC…
SmLAC13	SMEL_004g222770.1	ATGTTGCCGCTAAAACTCGCGGTAGCCGTGTTTTTAGTGGTAATTGGGAATACGGTTGTAGCAGAAGATCCTTACAGATACTTCGATTGGAATGTTACTTATGGAACTATTTATCCTCTCGGAGTTCCTCAACAGGGAATTTTGATTAATGGACAATTTCCTGGTCCTGATATCTACTCAGTCACTAATGATAATCTCGTTATCAATATCCATAACAGCTTGAATGAGCCTTTTCTAATTTCCTGGAACGGAGTACAGAACAGGAGAAACTCATTCGTAGATGGAGTATATGGAACAACATGCCCAATACCCCCAGGGAGAAATGACACATTCAATCTACAAGTGAAGGATCAAATAGGGAGTTTCTACTACTTCCCATCTCTTGCATTCCACAAAGCT…
SmLAC14	SMEL_005g223940.1	ATGACAAACTTAGTCACTGCTTTGTTAATATACTTCTGCTTACACTTGTTTCTCTACAGTAATCACAGCAACTATGTTATGGGTTTTGCATCGCATCGACTAGGACGCAGCTCAACAAGATTCTATGATTTCAAGGTGCAAACTACTAGGATTACTAAGTTATGTAACACCAGAGACATTCCAACCATCAATGGAATGTATCCAGGTCCAGTTGTTTATGCTCAAGAAGATGATAAAGTTATCGTCAAAGTTACCAATGAATCTCCATACAACATCACAATCCACTGGCATGGCATCCGGCAGAAGCTATCATGTTGGTATGATGGCCCTTCGTACATTACACAGTGCCCTATACAAACTGGACAAAACTTCACGTATGAGTTCACTCTGACGCAACAG…
SmLAC15	SMEL_005g226640.1	ATGGAGGCCGCGAACCCTTTGAATTCGTTGTGGTTTGTATGCATTTTGCTTCTCTTTGCAAATGCAGCATCTGAGAAAACTCATTACCATGAGTTTGTTGTTCAAGCAAGACCAGTGAAGAGGCTGTGCAAAACTCACAACACCATAACGGTGAATGGACAATTCCCTGGACCAACATTAGAAGTAAACAACGGGGATACTCTGGTGGTTAACGTTGTCAATAGAGCTCGATATAATGTTACCATTCATTGGCATGGAGTTAGGCAGATGAGAACAGGATGGGCGGATGGACCAGAATTTATCACTCAATGCCCGATTAGACCAGGAAAGAGTTACACTTACCGGTTTACCATTCAAGGACAGGAAGGGACGCTTTGGTGGCACGCCCACAGCTCATGG…
SmLAC16	SMEL_005g226670.1	ATGGAGGCCGCGAACCCTTTGAATTCGTTGTGGTTTGTATGCATTTTGCTTCTCTTTGCAAATGCAGCATCTGAGAAAACTCATTACCATGAGTTTGTTGTTCAAGCAAGACCAGTGAAGAGGCTGTGCAAAACTCACAACACCATAACGGTGAATGGACAATTCCCTGGACCAACATTAGAAGTAAACAACGGGGATACTCTGGTGGTTAACGTTGTCAATAGAGCTCGATATAATGTTACCATTCATTGGCATGGAGTTAGGCAGATGAGAACAGGATGGGCGGATGGACCAGAATTTATCACTCAATGCCCGATTAGACCAGGAAAGAGTTACACTTACCGGTTTACCATTCAAGGACAGGAAGGGACGCTTTGGTGGCACGCCCACAGCTCATGG…
SmLAC17	SMEL_005g226690.1	ATGGAGGCCATAAAGAGCATTACCAACCCTTGGAGTTCTTTCTTTTTTGTATGCATTCTGCTTCTCTTTGCAAATGCAGCATCTGCAAAAACACATTACCATGATTTTGTTATTCAAGCAACACCAGTGAAGAGGCTGTGCAAAACCCACAACACCATAACGGTGAACGGGCAATTCCCTGGACCAACATTAGAAGTAAACAACGGGGATACTCTAGTTGTCAATGTTGTCAATAGAGCTCGATATAATGTCACCATTCACTGGCACGGAGTTAGGCAAATGAGAACAGCATGGGCAGATGGACCAGAATTCATCACTCAATGCCCGATTAGACCAGGAAAGAGTTACACTTACCGGTTTACAATTCAAGGACAGGAAGGGACACTTTGGTGGCACGCC…
SmLAC18	SMEL_005g226700.1	ATGGAGGCCTTCAAAAGCATCGCCTTCTTTATTGTATGCATGCTGCTTCTGTTTGCAAATGCTGCATCCGAGAAAACTCATTACCATGATTTTGTTGTTCAAGCAACGCCAGTGAAGAGGCTGTGCAATAGCCACAGCATCATAACGGTTCAAGCAAGACCAGTGAAGAGGCTGTGCAAAACTCACAACACCATAACGGTGAATGGACAATTCCCTGGACCAACATTAGAAGTAAACAACGGGGATACTCTGGTGGTTAACGTTGTCAATAGAGCTCGATATAATGTTACCATTCATTGGCATGGAGTTAGGCAGATGAGAACAGGATGGGCGGATGGACCAGAATTTATCACTCAATGCCCGATTAGACCAGGAAAGAGTTACACTTACCGGTTTACC…
SmLAC19	SMEL_005g230210.1	ATGTTTCCTGGACCATTGATCAATGCCACAACTAATGACGTTGTAATTGTGAATGTCTTCAACAACGTGAATGAATCCTTGCTCATAACATGGAATGGAATTCAACAGAGGTTAAACTCATGGCAAGATGGAGTTTCTGGCACAAATTGTGCAATTGAACCAGGAAAAAATTGGACATATGTGTTTCAGGTTAAAGATCAGATAGGAACTTTCACTTACTTTCCTTCAATAAACTTTCACAAGGTTGCTGGAGGATATGGACCGATACGTGTCAATAATCGCAATGTTATAGCTGTCCCGTTTCCTAAACCAGAAGCCGAGTTTGATCTTCTGATTGGCGATTGGTTCTGTACTGATTACAAGTCTATTAGATCCTCTATACAAGACAAGCAATTTAGT…
SmLAC20	SMEL_005g231430.1	ATGAATAAACAACTTACAAGTTTTATTCTTCTTTTTCTATTTTCGTGTTTGATTGCTGTACAGGCAGAGGATCCTTATCTATTTTTTGAGTGGAAAGTTACTTATGGGACTATTTCTCCGCTTGGCGTGCCACAACAAGTCATTTTGATCAACGGTCAATTCCCCGGACCTAAAATCAATTGCACATCGAATAACAATATTATTGTAAATGTGTTCAATCAATTGAATGAACCATTCCTTCTAACATGGAAAGGGATCCACAAAGGAAGAATTCGTGGCAAGATGGTTAAAGATCAAATTGGTAGCTACTACTATCATCCAACCACTGCGTTACATAGGTTAGTTGGAGGCTATGGGCCCATAACTATCCATAGTCGCGCTTTAATCCCTGTCCCATTT…
SmLAC21	SMEL_005g235140.1	ATGAAAATCTATACTTTGTGTTTCATAATACTTTTTGCCAACTTAGCATTTGCCAAGGACTATCATTTCATTGTTAAAGAAGCTTCGATCGAAAGGCTTTGCAAATCGAAGAGAATTCTTACCGTGAATGGCAAGTTTCCTGGGCCGACCCTTTATGCCCACAAAGGATCTACTCTTATTGTTCATGTTTATAACAAAAGCAAGTACAATATCAGTATTCATTGGCATGGAGTGAAACAACCGCGAAATCCGTGGTCAGATGGCCCTGAATACATCACCCAATGTCCAATTCAACCGGGATCAAGATTCAGGCAAAAAGTCATACTTTCTGATGAAGAAGGAACTCTTTGGTGGCACGCACACAGTGCATGGGCACGTGCCACGGTTCATGGTGCTATC…
SmLAC22	SMEL_005g238060.1	ATGTCACCAAAACAAATGTTAGCGTTGTTTTTGGTGACATTACTAGTTGTTAATACAGTAGCAGAGAGTCCTTATCGATTCTTTGAATGGAATGTTACTTATGGAACGATTTGGCCACTAGGCCTTCCTCAAGAGGGAATTTTGATCAATGGACAATTTCCTGGTCCTAATGTTTACACTGTCACCAATGACAATGTTATTATCAATGTCTTCAACAATTTGGATGAGCCTTTTCTTCTTACATGGAACGGAATACAAAACAGGAGAAACTCATTCGAAGATGGAGTATGGGGAACGACATGTCCAATTCCACCAGGGAAAAATTTCACATACATTTTGCAAGTGAAGGATCAAATAGGGAGCTTTTACTATTCCCCTTCAACTGCATTCCACAAAGCT…
SmLAC23	SMEL_005g238070.1	ATGGTGGTGAAAAAATTTATAGTAATTTTTTTGGTGTCACTTGTAGTTGTGAATAATACTGTGGCTGAGAATCCTTATAGATTTTATGAATGGAATGTTACTTATGGAATCATTTATCCTCTTGGTGTTCCACAACAGGGAATTCTGATCAATGGGCAATTTCCTGGTCCTGATATTATATCCGTCACCAATGACAATGTTATTATCAACGTCTTCAACAATTTGGATGACGATTTTCTTATTTCATGGAACGGAGTGCAAAACAGGAGAAACTCGTTCCAAGACGGAGTATGGGGCACAACGTGCCCCATACCACCTGGGAAGAATTTCACATACACTTTGCAAATGAAGGATCAAATCGGAAGCTTTTACTATTTCCCTTCAACTGCATTCCACAAA…
SmLAC24	SMEL_005g241720.1	ATGGATAAAGCCAATGTAAAAATTGTGACTTTGCTAGTTTGCCTCTCTGTTGGAGCTTTTTTGGTGAAAGCTGAGGATCCTTACCTACTCTTTGAATGGAATGTCACTTATGGCACAATTTCTCCGTTGGGTGTCCCCCAACAAGGTATCCTAATCAACGGACAGCTTCCGGGGCCCAGGATCAATTGCACATCCAACAATAACATTGTTGTCAATGTCTACAATAAGCTAGATGAGCCTTTACTCCTTACTTGGAATGGTATCCAAGAAAGAAAGAATTCATGGCAAGATGGTACACTAGGAACCACGTGTCCCATCATGCCAGGTACAAACTTTACTTATCATTTTCAAGTAAAGGATCAAATTGGTAGCTTCTTCTACTTTCCTGTTACAGGATTG…
SmLAC25	SMEL_006g245180.1	ATGGATGCCCGCAACAGTACTTTGTGTTATTTCTTCTTCATCATCATTTTGCTTCTATTCACAAATAGAAGCACCGCAGGAACACGCTACCATGATTTTGTTATTCAAGCAACACCGGTAAAGAGGCTGTGCAAGATCCATAACGCTATAACAGTGAACGGACAATTCCCTGGACCAACCTTGGAAGTGAACAATGGTGATACTTTAGTCATCAACGTAGTCAACAGAGCTCAATACAATGTCACCATTCACTGGCACGGAGTCAAGCAAATAAGAACAGCATGGGCAGATGGACCAGAATTCATAACACAATGCCCAATTAGACCTGGAGGGAGCTATACTTACCGCTTCACAATTCAAGGACAGGAAGGCACACTTTGGTGGCATGCCCACAGCTCA…
SmLAC26	SMEL_006g249410.1	ATGAGCTCTTTGTTATTCTATGCCATTTTGCTTCTCTTTGCTAATGCTGCTTCTTTAGCAAAAGCCAAAATTCATAACCACGATTTTGTTATTCAAGCAACGCCAGTAAAGAGGCTGTGCAATAAGCACAGTGCTATAACTGTGAATGGGCAATTTCCTGGACCAACTTTGGAAGTGAACAATGGGGATACTCTAGTGGTCAAGGTTGTCAATAGAGCTCAATATAATGTCACCATTCATTGGCATGGGGTGAGGCAAATGAGAACAGCATGGGCAGATGGACCAGAATTTATCACTCAGTGTCCAATTAGACCAGGAGGGAGTTACACTTATCGGTTTACGATTCAAGGACAAGAAGGCACACTTTGGTGGCACGCCCACAGCTCATGGCTCAGGGCC…
SmLAC27	SMEL_006g268020.1	ATGAGTTTAAGACCAGCACTTTTATGTGCCATTTTTTTCATTTGTAGCATTATGCTATTTCCAGAGTTTGTCACTGCTGGCATTACAAGGCATTACAAGTTCGACATAAGATTGAAAAATGTGACAAGGTTATGCAAAACAAAGACCATTGTCACTGTGAATGGGAAATTCCCAGGGCCAAGAGTTGTTGCTAGAGAAGGTGATCGTCTAGTGGTTAAGGTTGTTAATCATGTCTCCAACAATGTTAGCCTCCATTGGCATGGTGTTAGACAACTACAAAGTGGATGGGCAGATGGACCATCATATGTGACCCAATGTCCAATACAAACAGGGCAAAGTTATGTCTACAACTTCACAATTACTGGCCAAAGAGGAACTTTATGGTGGCATGCTCATATT…
SmLAC28	SMEL_006g268350.1	ATGGTGATCAAAAAAGTAGAATGGCTGAGAATTTTGATTGTGTTAGCTTTCTTGTGGCCAGTGTTGGTAGAATGCAGAGGCAATATCCGTCATTATAAATTCAATGTGATGATGAGAAATATAACAAGATTATGCTCAACTAAGCCTACTGTAACAGTAAATGGAAAATTTCCTGGTCCAACTATTTATGCTAGGGAAGATGATACATTACTTATAAAAGTTGTCAACCAAGTTCGCTATAATCTTTCCATCCACTGGCATGGAGTGAAACAAATTCGAACATGTTGGGCCGATGGACCGGCCTATATAGCGCAATGTCCAATACAGCCAGGAAAAAGCTATGTGTACAATTTTACAGTGACAGAGCAAAGAGGAACATTATTTTGGCATGCACATATA…
SmLAC29	SMEL_006g268820.1	ATGGAGACTTATATTAGTTGTCTCATTGTGATTATATTATCACTATTCTCTACTTTTGCTAATGCAGAATTTCGAGAATATGAATTTAATGTTCAAGAAACCAGAGTAACTAGGCTATGCAGAACCAAGAATATCATCACAGTGAATGGACAATTTCCAGGGCCAACCTTGACAGTTCGAAATGGAGATACATTGTTTGTTACTGTCGTTAATAGAGCTCGTTACAACGTTACCATCCACTGGCATGGAGTTCGTCAAATGCGAACACCATGGGCTGATGGGCCTGAGTATGTTACACAATGCCCAATTAGACCAGGAGGATCTTACACATACAGGTTTACTATTGAAAATCAAGAGGGTACATTGTGGTGGCATGCTCACAGCCAATGGCTTAGAGCT…
SmLAC30	SMEL_006g268830.1	ATGGAGACTCGTATGAGTTGTCTCATTGTGGTTATACTATCACTACTCTCTACTTTTGCTAATGCAGAATTTCACTACCATGAATTTATTGTTCAAGAAACTAGTGTAACTAGACTATGCAGAACCAAGAATATCATCACAGTGAATGGACAATTCCCAGGGCCAACCTTGACAGTTCGAAACGGAGATACATTGTTTGTTACTGTCGTTAATAGAGCTCGTTACAATGTTACAATCCATTGGCATGGAGTTCGTCAAATGCGAACACCATGGGCTGATGGGCCTGAGTATGTTACACAATGCCCAATTAGACCAGGAGGATTTTACACATACAGATTTACTATTGAAAACCAAGAGGGTACATTGTGGTGGCATGCTCACAGCAGATGGCTTAGAGCA…
SmLAC31	SMEL_007g287730.1	ATGGGGCATCGACTTTTCTTCTTATTTGCTTGCATCTTTATAACTCTTCTAGCTTCTTCCTCTTCATTGGTTTCAGCTGAAGTTGTTGAGCATTCTTTTCACGTGAAAAATCGTACTATAACGAGACTTTGCCGTAGACAAGTAATTACTGCGGTAAGTGGAAGTCTTCCTGGTCCGACCATACGTGTAAAAGAAGGGGACACCCTTGTTGTTCATGTCTACAATCATTCACCTTACAATCTCACTATTCATTGGCATGGAGTTTTTCAGATATTGAGTGGGTGGGCTGATGGACCCGAATTTGCGACCCAGTGCCCGATCCGACCCGGACATAGCTACACGTACAAGTTTACAATAACAGGACAAGAAGGGACTCTATGGTGGCATGCACATGTATCC…
SmLAC32	SMEL_007g288380.1	ATGGGAAAAGGATGGAGGTCTTGGTTGCCTATAATGGCGGTGATGGTGATGCTTCTTCATGTAAAATTTATCAATGGGGAAGACCCTTATAGGTTCTACACTTGGAATATTACATATGGCGATATTTATCCTCTTGGTGTCAAACAACAGGGGATATTGATAAATGGGCAATTTCCAGGACCACCTATTCAGTGTGTCACCAATGATAACTTGATTATCAATGTTTTCAACAATCTGGATGAGCCCTTCCTCATTTCCTGGAATGGGGTCGAGCAGAGGAGAAATTCATGGCAGGATGGAGTCTATGGTACTACCTGTCCCATTCCTCCAGGCAAAAACTTCACTTATGTTCTCCAAGTCAAAGATCAGATTGGTAGTTTCTTCTACTTCCCTTCCCTT…
SmLAC33	SMEL_007g288390.1	ATGAGGAGCCTGTGTTGGTCTTTCTTTGTGCTGCAAATCTTATTTCTGTTGGGTTTCTCAAATGGAGAAAGCCCATATAGATGGTATAATTGGAATATTACTTATGGTGATATTTATCCTCTTGGTGTCAAGCAACAGGGGATATTGATAAATGGGCAATTCCCAGGACCCCCAATTGATTGTGTTACCAATGACAACTTGATTATCAATGTTTTCAACAGTCTGGATGAACCTTTTCTCTTGTCTTGGAATGGAATTCAACAGAGGAGGAACTCGTGGCAAGATGGAGTATATGGGACTAACTGTCCGATCCCACCCGGCCAGAACTTCACCTATGTCCTACAAGTTAAGGACCAGATTGGCAGTTTCTTTTATTTCCCTTCATTGGGTATGCACAAA…
SmLAC34	SMEL_008g317140.1	ATGGCTTCTTCTTCTTCTTCTTCTACTTGGTATTTCCAAATTACCCTTATCTGCATTTTCTTGTTTATGGGGTTGAGTTTTGCTGGAGATCCATTTAAGTTTTTTACTTTTGAAGTCTCCTACATTGATGCTTCTCCACTTGGTGTCTCCCAACAGGTTATTGCTATTAATGGAAAGTTTCCTGGACCAACCGTGAATGTAACTACTAATGACAATGTTGTTGTTAATGTGAGGAACAAATTAGATGAAGAACTCCTCTTACATTGGTCTGGGGTTCAGCAGAAGAGGAGTTCTTGGGAAGATGGTTTACCAGGAACAAACTGTCCTATTCCTCCAAAGTGGAACTGGACTTACCAATTTCAGGTCAAGGACCAAATTGGAAGTTTCTTCTATTTCCCT…
SmLAC35	SMEL_009g323670.1	ATGGGCTACTCTTATTTGCTCTTTGGATTTTCCATTTTATGTTTATTGCCTCAATCAACATTTTGCATTACTAGGCATTATACATTCAATATTGTACAACACAACGTTACGCGATTATGCACCACGAAGAGCATTGTTAGCGTGAATGGACGTTTTCCAGGTCCTCGTCTTGTTGCAAGAGAAGGTGATAGAGTGATCGTGAAGGTAGTCAACCAAGTTTCCAACAATATATCTATTCATTGGCATGGAATTAGACAACTTACAAATGGATGGGCGGATGGACCAGCGTACGTTACACAATGTCCGATACAATTTAACCAAAGTTACATGTATAACTTCACGATCATCGGTCAGAGAGGAACTCTGTTCTGGCATGCTCATATTTCATGGTTGAGATCA…
SmLAC36	SMEL_009g323680.1	ATGGGGTCTGTAGAAATATTTATCGTCTCTGTGATGATTGCGTCGTATCTCCTCCCTAGCATTTTCGCTGTTACCAGACAGTATAAATTTGAAATCAAAATGCAAAACGTGACGCGACTATGCCATACAAAGAGAATTGTTACAGTAAATGGAGAATTCCCTGGACCTCAAATTGTGGCAAGGGAAGGTGATCGTCTTGAAATTGAAGTGATCAATCATGTTCATGACAACATCTCCATCCATTGGCATGGAATTAGACAAGTTAATAGTGGATGGGCAGATGGACCAGCCTATGTAACACAATGTCCAATTCAAAGTGGTCAAAAATATGTGTATAATTTCACTATAATTGGTCAAAGAGGAACTTTTTGGTGGCATGCACATATTTCATGGTTGAGA…
SmLAC37	SMEL_009g323750.1	ATGGGGTCTGTAGAAATATTTATCGTCTCTGTGATGATTGCGTCGTATCTCCTCCCTAGCATTTTCGCTGTTACCAGACAGTATAAATTTGAAATCAAAATGCAAAACGTGACGCGACTATGCCATACAAAGAGAATTGTTACAGTAAATGGAGAATTCCCTGGACCTCAAATTGTGGCAAGGGAAGGTGATCGTCTTGAAATTGAAGTGATCAATCATGTTCATGACAACATCTCCATCCATTGGCATGGAATTAGACAAGTTAATAGTGGATGGGCAGATGGACCAGCCTATGTAACACAATGTCCAATTCAAAGTGGTCAAAAATATGTGTATAATTTCACTATAATTGGTCAAAGAGGAACTTTTTGGTGGCATGCACATATTTCATGGTTGAGA…
SmLAC38	SMEL_010g352340.1	ATGGAATCTTGGCTTCGTATTTTGTTCTTGTTTGCATGTCTTTTTCCAGCTTTTGTTGAATGCCGGATTCGACGTTACAATTTCAATGTGATGATGAAGACTACGACTCGGCTGTGTTCTAGCAAGCCCATTGCCACTGTTAATGGAAAATTCCCAGGACCAACAATCTATGCTAGGGAAGGTGACAATGTGCTCGTCAATGTTGTTAACCATGTCAAATATAATGTCTCTATTCATTGGCATGGTGTGAGACAACTTAGAACAGGTTGGTCAGATGGACCAGCATATATCACACAATGTCCAATTCAGCCAGGTCAAAATTATGTGTACAACTTCACCATCACAGGTCAAAGGGGTACACTCTTTTGGCATGCTCATATTCTATGGCTAAGAGCCACT…
SmLAC39	SMEL_011g364980.1	ATGAATAATAAGTTGTTTGTGCTAGCTGTTGTAGTTGCTATCACTTGCACAATCTCAGTGAATGGAGAGGATCCTTATCTGTTTCACGAATGGAAAGTTACTTATGGCACCCTTTCTCCTCTTGGTGTGCCCCAAAAAGTCATTTTAATCAACGGTCAATTCCCCGGACCAAGAATTAATGGCACATCCAACAACAACATTGTTGTCAATGTGTTTAACCAGTTGGATGAACCGCTCCTTTTCACATGGCATGGAATCCAACAAAGGAAGAACTCATGGCAAGAAGGAACCCTCGGTACCAATTGTCCAATCCCCCCTGCAACTAATTATACCTATCGTTTCCAGGTCAAGGATCAAATCGGTAGCTACTTCTACTACCCTACCACCAGCTTGCACCGC…
SmLAC40	SMEL_011g364990.1	ATGAATAATAAGTTGTTTGTGCTAGCTGTTTTGCTAGCAATCACCTCCATCATCTCAGTGAATGGAGAAGATCCTTATCTGTTCCACGAATGGAAAGTTACTTATGGCACCCTTTCTCCTCTTGGTGTGCCCCAAAAAGTCATTTTAATCAACGGTCAATTCCCCGGACCAAGAATTAATGGCACATCCAACAACAACGTTGTTGTCAATGTGTTTAACCAGTTGGATGAACCACTCCTTTTCACATGGCATGGAATCCAACAAAGGAAGAACTCATGGCAAGAAGGAACCCTCGGTACCAATTGTCCAATCCCCCCCGCAACTAATTATACCTATCGTTTCCAGGTCAAGGATCAAATCGGTAGCTACTTCTACTACCCTACCACCAGCTTGCACCGC…
SmLAC41	SMEL_011g368130.1	ATGGTTGAGCACTTTCATCATCAAAGTCGTAGTGTTGTAAAGTTTGTGGTATTTCTATGCTTGTTATTTTTTGCTGCCAGTAGTTCAGTTGAAGCTCGAGTTCGTCATCATAAATGGGAGGTTAAATATGAATATAAATCGCCAGATTGTTTCAAGAAACTTTCTATTAGCATCAATGGTAAAACTCCGGGACCTACTATTGTTGCTCAACAAGGTGACACTATTGTTGTTGAAGTCAAAAATAGTTTGGTAACTGAAAATCTTGCTATTCATTGGCATGGAATTAGACAGATTGGAACACCATGGGCTGATGGGACAGAAGGAGTGACACAATGTCCTATTGTGCCAGGGGATACTTTTGTGTACAAATTTGTTGTTGATAGGCCTGGAACATATTTG…
SmLAC42	SMEL_012g391370.1	ATGGCTTCCTTAAGGTTATTGTTGTTGGTGCCATTGATGTTGGTGTTTTCAAGTTCAGTGGTGGCAGCAAAAACAAGACATTTTAAATGGCAAGTTGAGTATATTCATTGGTCACCAGATGGTAAAGAAAGTGTAGTTATGGGAATAAATGGACAATTTCCTGGTCCAACAATTAGGGCACGAGCTGGGGACATAATTGTTGTTGAGCTCACTAATAAACTTCATACTGAAGGTGTTGTCATTCACTGGCATGGTATCCGACAGCTTGGAACACCATGGGCGGATGGAACTGCTGCAATATCACAGTGTGCCATCAATGCTGGAGAGACATTTTTCTATAGGTTTAAAGTTGATAAGGCAGGGACATACTTCTACCATGGACACTATGGAATGCAAAGA…
SmLAC43	SMEL_000g018340.1	ATGAAGTCTTGGATTAACCTTTTCATTCTATTGGCACTTTGTCTTTTTCCTCTTCTTGTTGAATGCAGAGTTAGACATTACAAATTCAATGTGGTAATGAAAAACACAACTCGACTTTGTTCCTCAAAGCCCATTGTTACTGTTAATGGAAAATTTCCAGGACCTACAGTCTATGCTAGGGAAGGAGACAATGTACTTATCAAAGTTGTTAATCATGTTAAGTATAATGTCTCTATCCATTGGCATGGTATTAGACAACTTAGAACAGGATGGGCAGATGGACCAGCATATATTACACAATGCCCAATTCAGCCAGGGCAAAATTATGTGTACAACTTCACCATCACAGGCCAAAGGGGTACACTATTTTGGCATGCTCATATTTTGTGGCTAAGGGCC…
SmLAC44	SMEL_000g030610.1	ATGGCTAAGCAGACAAGTTTGTTAGGCTTCTTTGCCTTGGGATTTCTTTGTTTCATTTGTCTACCTGCTGAGGCTGCCCTTAAGAAATATCAATTTGATGTTAAATTATCAAATGTGAGCAGACTGTGCCATGCAAAACAAATGGTAACAGTTAATGGGGGATTTCCGGGGCCAACTATATATGCTAGAGAAGGAGACAGACTTCAAATCAATGTTACTAACTTCGTGCAATATAACTTGTCCATACATTGGCACGGTTTGAAACAATACCGCAATGGTTGGGCTGATGGACCAGCTTACATAACTCAGTGTCCTATCCAGACAGGAAATAGCTATGTTTATGACTTTAATGTAACAGGACAAAGAGGAACTTTATGGTGGCATGCACATATTCTTTGG…
SmLAC45	SMEL_000g030620.1	ATGGCAAAGCAGACAAGTGTTTTAGGCTTTCTTGTCTTTGGATTTCTCTGCTTCATTTGTCTACCTGTTGAGGCTGTCCTTAAGAAATATCAATTTGATATTAAACTGTCGAATGTGAGCAGATTGTGCCATGCAAAACAAATGGTTACAGTTAATGGGAGATTTCCAGGGCCAACTATATATGCTAGAGAAGGAGACAGGCTTCAAATCAATGTTACTAACTACGTGCAATATAACTTATCTATCCATTGGCATGGTTTGAAACAATATCGCAATGGTTGGGCAGACGGGCCAGCTTACATAACTCAGTGCCCTATACAGACAGGAAATAGCTACGTTTATGACTTCAATGTAACAGGACAAAGAGGGACCTTATGGTGGCATGCACATATTCTTTGG…
SmLAC46	SMEL_000g085320.1	ATGAGGGAGAAGAGCAATGTTCATTATTCTGTCATTCTCACTATTCTGCTTGTTGTGTGTGTTAGTATTTTACAAAGTGTATATGCTGACAACCCCTATCGGTACTACACTTGGAAAATCACTTATGGAAATATTTATCCTCTGGGTATCAAACAACAGGGAATCTTGATTAATGGGCAGTTTCCAGGGCCACAGATTGACTGTGTAACTAATGACAATTTGATTATCAGTGTTTATAACTACTTGAATGAGCCTTTTCTCATTTCTTGGAATGGTATACAACAAAGGAGGAATTCATGGCAAGATGGTGTTTATGGCACAACATGTCCAATTCCACCTGGGAAAAACTTCACTTACACCCTCCAAGCAAAAGATCAGATAGGTAGTTACTTCTACTTC…
SmLAC47	SMEL_000g112160.1	ATGTTGTCTGGATTACCATATTGTATCTATCTCCTTTGGCTTCTCTGCTTGACAACAGTTTGCTTAGCGGCAGATCCTTATATATATTATGACTGGACTGTTTCCTACATTACAGCTTCTCCTCTTGGAGTTAAGCAGAAGGTGATCGGAATAAACGGTCAATTTCCAGGACCTGTTCTCAATGTCACTACTAACTGGAATGTGGTTGTCAATGTTAAAAATGATCTTGATGAGCCTATGCTTCTTACATGGAATGGCATCCAGCAGAGAAAGGATACATGGCAAGATGGTGTATCTGGCACAAATTGTCCAATTCCTGCTGGCTGGAATTGGACATATGAATTTCAGGTTAAAGATCAGATAGGCAGTTTCTTTTATTTCCCTTCCTTAAGCTTCCAG…
SmLAC48	SMEL_000g114190.1	ATGGAGTCAAATTGGATTCGAATTTTGGTCCTCTTGGCCTTTTGCTTCTTTCCAGCTTTCGGCATTACTCGTCATTACAAGTTCAATGTGGTAATGAGGAACATGAGTCGTTTATGTTCCAGCAAGTCTACTGTCACTCTTAATGGAAAGTTCCCAGGACCAACAATTTATGCTAGAGAAGATGATAGACTGCTCATCAATGTTCTTAACCATGTCAAATATAATGTCTCTATTCATTGGCATGGTGTTCGACAACTTAGAAGTGGTTGGGCAGACGGACCGGCATACATCACACAATGTCCAATTCAACCAGGGCAAAACTACGTATACAATTTCACAATTACAGGCCAAAGGGGTACATTATTTTGGCATGCTCATATTTTATGGCTAAGGGCTACT…
