# Supplementary material for: Genome-wide identification and characterization of laccase family members in eggplant (Solanum melongena L.)
Source: PeerJ. 2022 Feb 21;10:e12922. doi: 10.7717/peerj.12922 (PMC8868016; doi:10.7717/peerj.12922)
Supplement: Supplemental Information 3 [file peerj-10-12922-s003.xlsx]

## Sheet: Table S2
Supplementary Table S3. Annotation information and peptide sequences of laccase family members in eggplant
Gene name	Gene ID	Go annotations	Description	Peptide sequences
SmLAC1	SMEL_001g115390.1	-	L-ascorbate oxidase homolog	MRLENGRRWCGIALLLALYMAAVYQVVAEDPYRYFDWRISYGDIYPLGVRQRGILINGQFPGPDIYSVTNDNLIINVHNDLPDPFLLTWNGLQQRKNSFEDGVYGTTCPIPPGKNFTYIMQVKDQIGSFLYFPSLQFHKAAGGFGGIRILSRPRIPVPFPEPAGDFTLLIGDWYKTDHKVLKAILDHGKRLKFPDGIQINGLGRDGAKFTVEPGKTYRLRISNVGLQNSLNFRIQGHKMKLVEVEGTHTIQTTLSSLDVHVGQSYSVLVTADQPSQDYYIAVSSRFTTQILNSTAILHYSNSKKPVSGSPPPGPTTGISWSLNQARSVRTNLTASGPRPNPQGSYHYGQINVTRTIRLANHAGLVDRKQRYAVNGVSFIPADTPLKLADYYNINGVFKV…
SmLAC2	SMEL_001g147340.1	-	Multicopper oxidase	MGSGKVTVVALLLCLSVAVIAEDPYLYFTWNVTYGTIAPLGVPQQGILINGQFPGPRINGTSNNNVVVNVFNNLDEPLLFTWSGVQHRKNSWQDGTIGTTCPIMPGKNFTYRFQVKDQIGSYYYFPTTALHRAAGGYGPINIHSRNLIPIPFDGPADDYNVFVSDWYNKGHKTLKKILDGGRTIGKPDGIIINGKSAKVGEAKEPLFSMEAGKTYRYRFCNLGMRSSVNVRIQGHPMKLVELEGSHTVQNIYDSLDLHVGQCLSVLVTANQEPKDYYLVVSSRFLKQELSSVAVIRYANGKGPASPELPAPPPENTAGIAWSMNQFRSFRWNLTASAARPNPQGSYHYGQINITRTIKIVNSMGHVDGKLRYGLNGISHSDTETPLKLAEYFGAADKAF…
SmLAC3	SMEL_001g149840.1	-	Multicopper oxidase	MSSLFGIFLFLYFLFLSSILAKNREYKWVVEYKHWCPDGVDGVVITINGQFPGPTIRAIVGDNIFVHLTNNLPTEGVVIHWHGLSQNGTPWADGTASISQCPIYPGEAFLYKFKVDKAGTYFYHGHYGMQRSAGLYGSLIVELPKDEKEAFHYDGEFNLLLSDWWHKSYHDQQIDLSSKPFRWIGEPQSLLMNGRGQFNCSLAAQFSKLVVPQCKLRGDEQYAPQIFNVHPNKTYRLRVASATSLSSLNLAIGGHKMIVVEADGNYIQPFSVENMDIYPGQSYSILLKTDQDPSNNYWISMSVRGREPKTPQGLTILNYIPNFASKIPNSPPPLPALWNDYNYSKAFSNKIFGLMGLSPKPPTRQDHRILLLNTQNRIEGYTRWSINNISLVFPTTPYL…
SmLAC4	SMEL_001g153200.1	-	L-ascorbate oxidase homolog	MEKSSFTVLALLVCLSFVLVKAEDPYLRFEWNVTYGTISPLGVPLQGILINGQLPGPRINCTSNNNIVVNVFNHLDEPLLFTWHGIQQRKNSWQDGTPGTMCPIMPGTNFTYRFQVKDQIGSFFYFPTTDLHRAAGGFGAIDVHSRNLIPVPFDKPADDYNVFVGDWFNKGYKSLKKILDGGRTIGRPDGIQINGKSLKVGDKAEPLFNMEAGKTYRYRFCNVGMRTSVNVRFQGHPMKLVEMEGSHTVQNVYESLDLHVGQCLSVLVTADQEPKDYYLIVSSRFLKQAELTSVAIIRYVNGKGPASSDLPAPPPVNTQGIAWSMNQFRSFRWNLTASAARPNPQGSYHYGQINITRTFKIANSKGEVDGKLRYALNGISHTDAETPFKLAEYFRANDK…
SmLAC5	SMEL_002g159100.1	GO:0003674,GO:0003824,GO:0008150,GO:0008152,GO:0016491,GO:0016722,GO:0055114	Lignin degradation and detoxification of lignin-derived products	MGNQTTFFKLVIFLVCGFLWFSCQLADAAIKKYQFDIQVTNVSRLCNAKTMVTVNGRFPGPTIYAREGDRVQINVTNHAQYNMSIHWHGLKQYRNGWVDGPAYITQCPIKTGNSYVYDFNVTGQRGTLWWHAHILWLRATVYGAIVILPSQGTPFPFPKPDREEVIVLGEWWNADVEQVENQGNALGLPPNMSDAHTINGKPGPLFPCSEKYTFAMEVEKGKTYLLRIVNAALNDELFFTIANHTLTVVEIDAVYTKPFSTEAILITPGQTTNVLVHANQICGRYFMAARPFMDAPVPVDNKTATAIFQYKGIPETVLPKLPNLPDPNDTEFALSYDKKLRSLNSPKYPASVPLKVDRNLFYTIGLGINACPTCLNGTRFSASLNNISFVMPKTALLQA…
SmLAC6	SMEL_002g161380.1	-	Multicopper oxidase	MGKLGLLHLLCGILVFWTVSVVKAEDAYRYFTWTATYGMASPLGTPQQVILINGQFPGPRLDLVTNENVVLNLINKLDEPLLLTWNGIKQRKNSWQDGVLGTNCPIPPNANYTYKFQAKDQIGSYTYFPSTQLHRAAGGFGVLNVYARSVIPVPYAKPAGDFSLLIGDWYKTSHKALRQILDSEKSLPFPDGLLINGQKQSTFTGDQGKTYMFRISNVGLKTTVNFRIQGHKMKLVEVEGSHVIQNLYDSFDVHVGQSLSILVTLDQSPKDYYIVASTRFTTTVLTTTSVLHYTNSQTPVSGAVPAGPSDQFEWSVMQARTIRWNLTSNAARPNPQGSFHYGRITPSRTILLANSAPLISGKQRYAVNGISYINPDTPLKLADHFNIPGVFSLDSIRSA…
SmLAC7	SMEL_002g166890.1	-	Multicopper oxidase	MSGLPTPLAVTEVEPFSLVPNAVCFCQALRVVSMVPTAEAFPFSIYVQSSLDLDTHTFLHSFYFYNYYLSIAAMGKVALFHLICGILIFWSVSVVKAEDAYKYFTWTVTYGTLSPLGAPQQVILINGQFPGPRLDLVTNDNVILNLINKLDEPLLLTWNGIKQRKNSWQDGVLGTNCPIPPNSNYTYKFQTKDQIGSYTYFPSTQLHRAVGGFGALNVYARSVISVPYAKPAGDFSLLIGDWYKSSHKMLRQILDSGKSLPHPNGXIAIYVQSSLDLDTHTFLHSFYFYNYYLSIAAMGKVALFHLICGILIFWSVSVVKAEDAYKYFTWTVTYGTLSPLGAPQQVILINGQFPGPRLDLVTNDNVILNLINKLDEPLLLTWNGIKQRKNSWQDGVLGT…
SmLAC8	SMEL_003g180480.1	GO:0003674,GO:0003824,GO:0005575,GO:0005623,GO:0005886,GO:0005911,GO:0008150,GO:0008152,GO:0009506,GO:0016020,GO:0016491,GO:0016722,GO:0030054,GO:0031224,GO:0031225,GO:0031226,GO:0044425,GO:0044459,GO:0044464,GO:0046658,GO:0055044,GO:0055114,GO:0071944	Multicopper oxidase	MKTLIFRPMLLSIDSSMASSYLFVCCITLFFTLCFAADPFARFVLEYSYITVSPLGVPQQVIAVNGKFPGPVLNVTTNYNVEVDVKNKLDEDLLVTWSGIQMRRNAWQDGVLGTNCPIQAGWNFTYQFQVKDQIGSFFYFPSINLQRAAGGFGSFIVTNRHIIPIPFSPPDGDIVIIIGDWYTRSHKDLRKDLDDGKLLGMPDGVLINGKGPYQYNTTLVPDGIDHETLNVDPGKTYRVRVHNVGVSTCLNFRIQNHNLLLVETEGYYTSQQNYTSVDIHVGQSYTFLVTMDQNASSDYYIVASARFVNQTIWQKVTGVGILHYSNSKGKAAGPLPDPPNDVYDTSYALNQAMSIRQNVSASGARPNPQGSFHYGQINVTDVYLLKSVPPVSIDGKLRA…
SmLAC9	SMEL_003g195930.1	GO:0003674,GO:0003824,GO:0008150,GO:0008152,GO:0016491,GO:0016722,GO:0055114	Lignin degradation and detoxification of lignin-derived products	MAVFLVKPSSASQIIRRFSYNIERKTVRRLCHTKRLLTVNGKYPGPTIFVHEGDNVEVKVTNRSPWNTTIHWHGVRQLRSGWADGPAYITQCPIVPGGTYTYTFTIINQRGTLWWHAHLSWQRATVYGAFIIYPRMHPYPFSAPVEAEIPIVFGTTREWWNGEIEEIENDMKLYGSGPDSSDAYTINGLPGPSYPCSKKDTFIQTIEIGKTYLLRIINAALNDELFFAVANHTLTVVEIDAVYTKPFTTKAIMITPGQTTNVLITANQIPDSTGMFVIAARPYLTSVFPFNNSTTIGFLKYKIPNTKVTKTNVKSFTLPSNLPQMEDTQFATKFAEKLRSLGSPEYPCNVPKTIDKRVITTISLNLQDCPVNQTCKGFRNKKFYASMNNQSFVRPSMSI…
SmLAC10	SMEL_004g214750.1	-	Lignin degradation and detoxification of lignin-derived products	MRLKLKIFIQQIIGVLFLVGLLPAHAFEHHHQFVVRTFSTLFFGCSSLIKINNGPVLYANTGDTLVVNVQNDGNQNITIHWHGVKQPRYPWSDGPEFITQCPIRPGTNFSQRINLSDEEGTLWWHAHSDWSRATVHGALIIRPANKTNYPFPKPTAEIPIILGEWWKSDVQTIVNEFLASGADANKSDAFLINGQPGDSYPCSQNDTFKLTVEKDKTYLLRIVNAVMNNLMFFSVANHQLTVVGTDASYVKPFKSNYITISPGETIDVLLEANQNPNHYYMGAKAYNALEGIEFDNTTTTAIIQYLGNYTPSSPPIFPNLPNFTDTNASFNFTRSLKSLADKTHPVNVPKNVTANLLFTFSLNTLPCGNESCGGPNGDRFSASVNNISFVLPRIDILEA…
SmLAC11	SMEL_004g214760.1	-	Lignin degradation and detoxification of lignin-derived products	MKLQVKILIQQIIGFLFFVGLSPAHAFKHHHRFVIKEAPYSRLCSSKNILTVNGHFPGPVLYANTGDTLVVTVQNDGCQNITIHWHGVKQPRYPWSDGPEFITQCPIQPGAKFRQRIDLSNEEGTLWWHAHSDWSRATVHGALVIRPANKNNYPFPKPAAEIPIILGEWWKSDIQAVLNEFLASGGDPNKSDAFLINGQPGDLYPCSKKDTFKLTVEKDKTYLLRIVNTMMMNLMFFSVANHQLTVIGTDAAYVKPFKSKYITISPGQTIDVLLEANQNPNHYYMSARAYNSLNVVPFDNTTTTAIIQYCGNYTPSSPPTLPDLPNFNDTNASFNFTRSLKSLADKTHPIYVPMTITTNLLFTFSLNTLPCKNESCSGPNGDRFLASVNNISFVLPRID…
SmLAC12	SMEL_004g222230.1	-	Multicopper oxidase	MKTNFLFYIFTISGFVTAHSKLLHFDWVVSISSNAYIGGPKEVIMINNQFPGPLLNTKTNDVVIINVHNNLNEPFLMTWNGVQLRRNSWQDGVEGTNCPIMPGKNWTYKFQTKDQIGSFFYFPSLFFHKAAGGYGPIRINNVESVPLPFPDPDYDYDILIGDWYFDDYKDLRISLEDGCKMPFPDAILINGLKSNQASFEFQPGATYRLRISNVGLKTTLNFKIQDHEMLLVETEGAYTIKAYHQNLDIHVGQSYSVLVTAKDHSHSSSYHMVASSRFIPRKISGLAIIRYPGFDAEVPMVPVLPDEHSQDEYGYSTKQALSIRTDLSVGAARRNPQGSYVYGKINISRTLILQNGEAAMDGQNRYTVNGISFLHPRTPLKLADYFHLSDVFEPGVVPD…
SmLAC13	SMEL_004g222770.1	-	Multicopper oxidase	MLPLKLAVAVFLVVIGNTVVAEDPYRYFDWNVTYGTIYPLGVPQQGILINGQFPGPDIYSVTNDNLVINIHNSLNEPFLISWNGVQNRRNSFVDGVYGTTCPIPPGRNDTFNLQVKDQIGSFYYFPSLAFHKAAGGFGGIRILSRPRIPVPFPEPANDYTILIGDWYKKNHTVLKTILDGGRKLPFPDGILINGRGPNGVTFTVEQGKTYRLRISNVGLQHSLNFRVEGHKMTLVEVEGTHTLQTTYSSLDVHVGQSYSVLITANQEAKDHYIVVSSRFSTPILTTTAVLHYSGSNTPVSGPPPGGPTIQIDWSLNQARSIRTNLSASGPRPNPQGSYHYGMINTTRTIRLASSAGQVNGKQRYAVNSVSFVPLDTPLKLLDYFKVGGFKIGSISNAPT…
SmLAC14	SMEL_005g223940.1	GO:0003674,GO:0003824,GO:0008150,GO:0008152,GO:0016491,GO:0016722,GO:0055114	Lignin degradation and detoxification of lignin-derived products	MTNLVTALLIYFCLHLFLYSNHSNYVMGFASHRLGRSSTRFYDFKVQTTRITKLCNTRDIPTINGMYPGPVVYAQEDDKVIVKVTNESPYNITIHWHGIRQKLSCWYDGPSYITQCPIQTGQNFTYEFTLTQQKGTFFWHAHVSWLRATIYGAIVVYPKKGVPYPFKFPYEEHIILLGEYWMKDMVQIEQEVLASGGAPPPADAFTINGQPGPNYNCSANDIYKIDVVPGKTYLLRLINAALNQEHFFSIANHRLTIVEVDAEYTKPLTTDPVMLGPGQTLNVLVTADKPIARYSMAMGPYQSAKNVSFQNITSIAYFQYFGATANDLSLPAALPRFDDNLAAKTVMDGLRSLNPVTVPKDIDSNLFITIGLNVQKCWSKNPQKDCQAKGGGVMAASMN…
SmLAC15	SMEL_005g226640.1	GO:0003674,GO:0003824,GO:0008150,GO:0008152,GO:0010035,GO:0010038,GO:0016491,GO:0016722,GO:0042221,GO:0046688,GO:0050896,GO:0055114	Lignin degradation and detoxification of lignin-derived products	MEAANPLNSLWFVCILLLFANAASEKTHYHEFVVQARPVKRLCKTHNTITVNGQFPGPTLEVNNGDTLVVNVVNRARYNVTIHWHGVRQMRTGWADGPEFITQCPIRPGKSYTYRFTIQGQEGTLWWHAHSSWLRATVYGALIIHPKQGENYPFPKPKRETPVLLGEWWDTNPIDVVRRATRTGAAPNVSDAYTINGQPGDLYKCSSQDTTIVHMDSGETNLLRVINAGLNQQLFFTVANHKLTVVGADASYVKPFTTSVLMLGPGQTTDVLIKADQQSARYYMAARAYASAQGAPFDNTTTTAILEYNTASKTKPVFPSLPAYNDTATATAFTTKFRSPRKAEVPTEIDENLFFTVGLGLNNCPKRARSRNCQGPNGTRFAASMNNVSFVLPSNFSLL…
SmLAC16	SMEL_005g226670.1	GO:0003674,GO:0003824,GO:0008150,GO:0008152,GO:0010035,GO:0010038,GO:0016491,GO:0016722,GO:0042221,GO:0046688,GO:0050896,GO:0055114	Lignin degradation and detoxification of lignin-derived products	MEAANPLNSLWFVCILLLFANAASEKTHYHEFVVQARPVKRLCKTHNTITVNGQFPGPTLEVNNGDTLVVNVVNRARYNVTIHWHGVRQMRTGWADGPEFITQCPIRPGKSYTYRFTIQGQEGTLWWHAHSSWLRATVYGALIIHPKQGENYPFPKPKRETPVLLGEWWDTNPIDVVRRATRTGAAPNVSDAYTINGQPGDLYKCSSQDTTIVHMDSGETNLLRVINAGLNQQLFFTVANHKLTVVGADASYVKPFTTSVLMLGPGQTTDVLIKADQQSARYYMAARAYASAQGAPFDNTTTTAILEYNTASKTKPVFPSLPAYNDTATATAFTTKFRSPRKAEVPTEIDENLFFTVGLGLNNCPKRARSRNCQGPNGTRFAASMNNVSFVLPSNFSLL…
SmLAC17	SMEL_005g226690.1	GO:0003674,GO:0003824,GO:0008150,GO:0008152,GO:0010035,GO:0010038,GO:0016491,GO:0016722,GO:0042221,GO:0046688,GO:0050896,GO:0055114	Lignin degradation and detoxification of lignin-derived products	MEAIKSITNPWSSFFFVCILLLFANAASAKTHYHDFVIQATPVKRLCKTHNTITVNGQFPGPTLEVNNGDTLVVNVVNRARYNVTIHWHGVRQMRTAWADGPEFITQCPIRPGKSYTYRFTIQGQEGTLWWHAHSSWLRATVYGALIIHPKEGENYPFPKPKRETPILLEICRNDSLKCLSGEWWDANPIDVVRQATRTGGAPNVSDAYTINGQPGDLYKCSSQDTTIVHTNSGETNLLRVINAAMNQELFFTVANHKFTVVGADASYVKPFTTSVLMLGPGQTTDVLIKADQPPTRYYMAARAYASAQGAPFDNTTTTAILEYNTASCSSNCVKINPIFPSLPAYNDTATATAFTTKFRSPRKVEVPTEIDENLFFTVGLGLNNCPRGARRRNCQGPN…
SmLAC18	SMEL_005g226700.1	GO:0003674,GO:0003824,GO:0008150,GO:0008152,GO:0010035,GO:0010038,GO:0016491,GO:0016722,GO:0042221,GO:0046688,GO:0050896,GO:0055114	Lignin degradation and detoxification of lignin-derived products	MEAFKSIAFFIVCMLLLFANAASEKTHYHDFVVQATPVKRLCNSHSIITVQARPVKRLCKTHNTITVNGQFPGPTLEVNNGDTLVVNVVNRARYNVTIHWHGVRQMRTGWADGPEFITQCPIRPGKSYTYRFTIQGQEGTLWWHAHSSWLRATVYGAIIIHPKQGANYPFPKPNRETPLLLGQWWNTNPIDVVRQATSTGASPNVSDAYSINGQPGDLYKCSSQDTTIVHMDSGETNLLRVINAGLNQQLFFTVANHKLTVVGADASYVKPFTTSVLMLGPGQTTDVLIKADQQSARYYMAARAYASAQGAPFDNTTTTAILEYNTASKTKPVFPSLPAYNDTATATAFTTKFRSPRKVEVPTEIDENLFFTVGLGLENCPKGASSSSCQGPNGTRFTA…
SmLAC19	SMEL_005g230210.1	GO:0000902,GO:0003674,GO:0003824,GO:0005575,GO:0005576,GO:0005618,GO:0005622,GO:0005623,GO:0005737,GO:0005773,GO:0005774,GO:0005886,GO:0005911,GO:0008150,GO:0008152,GO:0009505,GO:0009506,GO:0009653,GO:0009826,GO:0009932,GO:0009987,GO:0016020,GO:0016043,GO:0016049,GO:0016491,GO:0016722,GO:0030054,GO:0030312,GO:0031090,GO:0031224,GO:0031225,GO:0031226,GO:0032502,GO:0032989,GO:0040007,GO:0043226,GO:…	Multicopper oxidase	MFPGPLINATTNDVVIVNVFNNVNESLLITWNGIQQRLNSWQDGVSGTNCAIEPGKNWTYVFQVKDQIGTFTYFPSINFHKVAGGYGPIRVNNRNVIAVPFPKPEAEFDLLIGDWFCTDYKSIRSSIQDKQFSQYFDIPDAILMNGKRPYDELSVSKGHQSFTVTKGMTYRFRISNVGTIMSFNFRIQDHKMVVVETEGSYTNQITLDSLDVHVGQSYSVLVTADQNEADYYMVATPKMFKSNESLEGIGILHYANSLTTASGPVPDGPDPFDITFSVNQAKAITWNLTAGAARPNPQGTFNVSNVTLAQTFILHGLKGEINGWPRYLVNNVSYLTPETPLKLADLFVNGSGVYQLDQFPTHSVNAAAAYGVSVVSGIHKGWLEIVFKNDLDVMDSWHL…
SmLAC20	SMEL_005g231430.1	-	Multicopper oxidase	MNKQLTSFILLFLFSCLIAVQAEDPYLFFEWKVTYGTISPLGVPQQVILINGQFPGPKINCTSNNNIIVNVFNQLNEPFLLTWKGIHKGRIRGKMVKDQIGSYYYHPTTALHRLVGGYGPITIHSRALIPVPFDPPMDDFTLLESDWYTKSHKVLRGLLDSGRSLGRLEGIVINGKNGKGNGKDEPMSTMVKGKMYRFRFCNVGMKNSINVRIQGHTMKLVEIEGSHTVQNTYQMLDVHLGQCLSVLVNANQDPKNYFIVASLRFTKQPRVTTATIRYANGKGPASPELGEAPKGWVWSLNQFNSFRWNLTASAARPNPQGSYHYGQINITRTIRLVSTAGVVDGKTRYAINGISHTDPETPIKLAQYYGVGDKVFKYDLCKDEYIPPSGNERITIAPN…
SmLAC21	SMEL_005g235140.1	GO:0003674,GO:0003824,GO:0005488,GO:0005507,GO:0006725,GO:0008150,GO:0008152,GO:0009058,GO:0009698,GO:0009699,GO:0009808,GO:0009809,GO:0009987,GO:0010023,GO:0010035,GO:0010038,GO:0016491,GO:0016722,GO:0017144,GO:0018130,GO:0018958,GO:0019438,GO:0019748,GO:0042221,GO:0043167,GO:0043169,GO:0044237,GO:0044249,GO:0044550,GO:0046189,GO:0046483,GO:0046688,GO:0046872,GO:0046914,GO:0050896,GO:0055114,GO:…	Belongs to the multicopper oxidase family	MKIYTLCFIILFANLAFAKDYHFIVKEASIERLCKSKRILTVNGKFPGPTLYAHKGSTLIVHVYNKSKYNISIHWHGVKQPRNPWSDGPEYITQCPIQPGSRFRQKVILSDEEGTLWWHAHSAWARATVHGAIIVYPKPGTIYPFPKPHDEIPIILGEWWKDSIDDVLKEFVRSGGQPKNSDAFIINGQPGDLYPCSNHGTFKLEVKYGKTYLLRIINAAMNEILFFAIKNHKLTVVGTDGSYTKPLTRDFIAISPGQTLDCLLKANKKKPNNFYYMAARAYTNGTNVQFDNTTTTAIVKYRKNYNSIISLPYLPSYYDTPSAVNFSGSLKSLASIHHPITVPIKVKTRLMSTVSVNLFPCPKNGSGSSSTCQGPNGTRLAASMNNISFVTPPRYNILE…
SmLAC22	SMEL_005g238060.1	-	Multicopper oxidase	MSPKQMLALFLVTLLVVNTVAESPYRFFEWNVTYGTIWPLGLPQEGILINGQFPGPNVYTVTNDNVIINVFNNLDEPFLLTWNGIQNRRNSFEDGVWGTTCPIPPGKNFTYILQVKDQIGSFYYSPSTAFHKAAGGFGGFRILSRPGIPVPFDEPAGDFTVLIGDWYKSNHTYLKSILDRNHKLPFVDALHINGIGPQGPNRATFTVDKGKTYRLRITNVGLEHSLNFRIEGHKMKLVEVEGTHTMQETYSSLDVHVGQSYSVLITADQAPRDYYIVVSNRFSSILLTTTGVLHYSSSRQGLTGSPPGGPTSEIGWSLTQARSIRTNLTASGPRPNPQGSYHYGMINTTRTIRLANSAGQLNGKQRYAINSVSFVPTKSGTPLKLADYFKIGGFTPGNI…
SmLAC23	SMEL_005g238070.1	-	Multicopper oxidase	MVVKKFIVIFLVSLVVVNNTVAENPYRFYEWNVTYGIIYPLGVPQQGILINGQFPGPDIISVTNDNVIINVFNNLDDDFLISWNGVQNRRNSFQDGVWGTTCPIPPGKNFTYTLQMKDQIGSFYYFPSTAFHKAAGGFGGIRIFSGPYIPVPLPAYSGDFIVLVGDWYKRNHTNLRAILDRGHKLPFPDGILINGRGSNDASFTVDQGKTYRLRMSNVGLENSLNFRIEGHNLTLVEVEGTHTVQETYTSLDVHVGQSYSVLITADQAPKDYYVVVSSRFTSNKVLTTTGVLHYSNSNSPVSGPIPSGPTIEVGWSLYQARSIRTNLTANGPRPNPQGSYRYGMINTTRTIRLATSAGQVNGEQRYAVNSVSFVPTDDTPLKLADYFKIGGFYPGNIHD…
SmLAC24	SMEL_005g241720.1	-	L-ascorbate oxidase homolog	MDKANVKIVTLLVCLSVGAFLVKAEDPYLLFEWNVTYGTISPLGVPQQGILINGQLPGPRINCTSNNNIVVNVYNKLDEPLLLTWNGIQERKNSWQDGTLGTTCPIMPGTNFTYHFQVKDQIGSFFYFPVTGLHRASGGFGAINIHSRNLIPIPFDKPTDEYNVFLGDWYNKGHKALKKTLDSGHTIGRPDGIHINGKSNKVGDKVIEPLFSMEAGKTYRYRMCNVGMRTSVNVRIQGHAMKLVEMEGSHTVQNIYDSLDIHVGQCLSVLVTTDQEPKDYYMVVSSRFLKQAISSVAILRYTNGKGIDSVSSNLPAPPPNNTEGIAWSMNQFRSFRWNLTASAARPNPQGSYHYGKINITRTIKIVNSRSQVNGKLRFALNGISHVDTETPLKLAEYFG…
SmLAC25	SMEL_006g245180.1	GO:0003674,GO:0003824,GO:0008150,GO:0008152,GO:0010035,GO:0010038,GO:0016491,GO:0016722,GO:0042221,GO:0046688,GO:0050896,GO:0055114	Lignin degradation and detoxification of lignin-derived products	MDARNSTLCYFFFIIILLLFTNRSTAGTRYHDFVIQATPVKRLCKIHNAITVNGQFPGPTLEVNNGDTLVINVVNRAQYNVTIHWHGVKQIRTAWADGPEFITQCPIRPGGSYTYRFTIQGQEGTLWWHAHSSWLRATVYGALIIYPKEGEFYPFPKPTRETPILLGEWWDANPIDVVRQAMRTGAAPNVSDAYTINGQPGDLYRCSSKDTTIVLVDSGETNLLRVINAALNQPLFFTVANHKLTVVAADASYVQPFTTSVLMLGPGQTTDVLINANQPPARYYIAVRAYASAQGPFNNTTSTAILEYKNTPCSVQGIKINPIFPSLPAFNDTATATAFSTSFRSQRKVEVPTEIDENLFFTVGLGLNNCPRGSSSSSCQGPNGTQFAASMNNISFVLP…
SmLAC26	SMEL_006g249410.1	GO:0003674,GO:0003824,GO:0008150,GO:0008152,GO:0010035,GO:0010038,GO:0016491,GO:0016722,GO:0042221,GO:0046688,GO:0050896,GO:0055114	Lignin degradation and detoxification of lignin-derived products	MSSLLFYAILLLFANAASLAKAKIHNHDFVIQATPVKRLCNKHSAITVNGQFPGPTLEVNNGDTLVVKVVNRAQYNVTIHWHGVRQMRTAWADGPEFITQCPIRPGGSYTYRFTIQGQEGTLWWHAHSSWLRATVYGALVIHPKEGTSYPFPKPKRETPILLGEWWDANPIDVIRQAARTGAAPNVSNAYTINGQPGDLYKCSNQDTTIVHVDSGETNLLRVINAALNQQLFFTVANHKFTVVGADASYVKPFTTSVLMLGPGQTTDVLITANQPPARYYMAARAYASAQGAPFDNTTTTAILEYKAAPCPAKGVEINPAFPSLPAFNDTATATAFTSSFRSARKVQVPTDIDENLFFTVGLGLNNCPAGASSSSCQGPNGTRFTASMNNISFVLPSNF…
SmLAC27	SMEL_006g268020.1	GO:0001101,GO:0003674,GO:0003824,GO:0006950,GO:0008150,GO:0008152,GO:0009414,GO:0009415,GO:0009628,GO:0010035,GO:0016491,GO:0016722,GO:0042221,GO:0050896,GO:0055114,GO:1901700	Lignin degradation and detoxification of lignin-derived products	MSLRPALLCAIFFICSIMLFPEFVTAGITRHYKFDIRLKNVTRLCKTKTIVTVNGKFPGPRVVAREGDRLVVKVVNHVSNNVSLHWHGVRQLQSGWADGPSYVTQCPIQTGQSYVYNFTITGQRGTLWWHAHISWMRATLYGPLIIYPQHNSSYPFAKPHKEVSIMFGEWWNANTEAVINQSLVTGAGPNVSDSYTINGFPGPLYNCSAKDTFKLKVKPGKTYMLRIINAALNDDLFFRIANHTMTIVEADASYVKPFETDTILITPGQTTNALLKTHPNPQQTTFVMAARPYFTGQGTFDNSTIAGFLVYDHHQNLSPPSSNNISIPTLPPINSTSFVSNFSNKFRALASEKFPVNVPRNVDKHFFFTVGLGSNPCPKNQTCQGPNNSSKFAASVNNV…
SmLAC28	SMEL_006g268350.1	GO:0003674,GO:0003824,GO:0006725,GO:0008150,GO:0008152,GO:0009058,GO:0009698,GO:0009699,GO:0009808,GO:0009809,GO:0009832,GO:0009834,GO:0009987,GO:0016491,GO:0016722,GO:0019438,GO:0019748,GO:0042546,GO:0044085,GO:0044237,GO:0044249,GO:0044550,GO:0055114,GO:0071554,GO:0071669,GO:0071704,GO:0071840,GO:1901360,GO:1901362,GO:1901576	Lignin degradation and detoxification of lignin-derived products	MVIKKVEWLRILIVLAFLWPVLVECRGNIRHYKFNVMMRNITRLCSTKPTVTVNGKFPGPTIYAREDDTLLIKVVNQVRYNLSIHWHGVKQIRTCWADGPAYIAQCPIQPGKSYVYNFTVTEQRGTLFWHAHILWLRATVHGAIVILPKLDLPYPFSKPNKEVVIILGEWWKSDVEAVVDEAIQSGLPPNISDAHTINGLPGPVSTCSSQGFNFLVEPGKKYLLRIINAALNEELFFKIAGHNLTVVEVDAAYVKPFEAETILTAPGQTTNVILSANHKSGKYIMVTSPYMDAPILVNNKTATATIQYIGTNISSTTFTVPPPRNATSIAMKFMDSLRSLNSKTYPAKVPMKIDHSLFFIISLGLNPCATCYRGFRIVAAINNVTFVMPSVSLLDAHFF…
SmLAC29	SMEL_006g268820.1	GO:0003674,GO:0003824,GO:0008150,GO:0008152,GO:0016491,GO:0016722,GO:0055114	Lignin degradation and detoxification of lignin-derived products	METYISCLIVIILSLFSTFANAEFREYEFNVQETRVTRLCRTKNIITVNGQFPGPTLTVRNGDTLFVTVVNRARYNVTIHWHGVRQMRTPWADGPEYVTQCPIRPGGSYTYRFTIENQEGTLWWHAHSQWLRATVYGALVILPKQGSNFPFSHPQKDIPVLLGEWWNRDIIAVQRQARFTGAAPNVSDAYTINGQPGDLYRCSTQGTVKFLVNPGESVLLRVINAALNQQLFFSVANHMLTVVGIDATYNKPFTTNVIMIGPGQTTNVILTANQSPGRYYMAARAYATVRNGQFDNTTTTAILQYTNLNSGANSRPSLPQLPAFSDTATATAFTTRLRGIPNNNRVPTQIDESLFFTVGLGLVNCTPGPRCQGPNNTRFAASMNNISFVLPRRTSLLQA…
SmLAC30	SMEL_006g268830.1	GO:0003674,GO:0003824,GO:0008150,GO:0008152,GO:0016491,GO:0016722,GO:0055114	Lignin degradation and detoxification of lignin-derived products	METRMSCLIVVILSLLSTFANAEFHYHEFIVQETSVTRLCRTKNIITVNGQFPGPTLTVRNGDTLFVTVVNRARYNVTIHWHGVRQMRTPWADGPEYVTQCPIRPGGFYTYRFTIENQEGTLWWHAHSRWLRATVYGALVILPKQGSNFPFSQPQKDIPVLLGEWWNRDIIAVQRQAQFTGAAPNVSDAYTINGQPGDLYRCSTQGTVKFLVNPGESVLLRVINAALNQQLFFSVANHMLTVVGVDATYNKPFTTNVIMIGPGQTTNVILTANQSPGRYYMAASAYATVRNGQFDNTTTTAILQYTNLNLGANSRPLLPQLPASNDTATATNFANQLRSIPSNNKVPTQIDENLFFTVGLGLVNCNPGPRCQGPNNTRFAASMNNISFVLPRRTSLLQA…
SmLAC31	SMEL_007g287730.1	GO:0000003,GO:0003006,GO:0003674,GO:0003824,GO:0007275,GO:0008150,GO:0008152,GO:0009791,GO:0010035,GO:0010038,GO:0010228,GO:0016491,GO:0016722,GO:0022414,GO:0032501,GO:0032502,GO:0042221,GO:0046688,GO:0048608,GO:0048731,GO:0048856,GO:0050896,GO:0055114,GO:0061458	Lignin degradation and detoxification of lignin-derived products	MGHRLFFLFACIFITLLASSSSLVSAEVVEHSFHVKNRTITRLCRRQVITAVSGSLPGPTIRVKEGDTLVVHVYNHSPYNLTIHWHGVFQILSGWADGPEFATQCPIRPGHSYTYKFTITGQEGTLWWHAHVSWLRATVYGALIIRPKKGHSYPFPKPYREVPILLGEWWNANVVDVENAALATGAAPNNSDAYTINGWPGDLYPCSVNQTYKLKVKHGKTYLLRIINAALNNQLFFKIANHKMKVVAVDAAYTDPYITDVIVTGPGQTTDVLLTADQLPASYYMAAHPYASVAGVPFDNTTTRGIIVYEDALPLSTPIMPILPAFNDTPTAHKFFTNITGLVTGPYWSPPPRKVDEHMFITVGLGLTACGRSKNASCGGPNGQRFAASMNNASFQFPD…
SmLAC32	SMEL_007g288380.1	-	Multicopper oxidase	MGKGWRSWLPIMAVMVMLLHVKFINGEDPYRFYTWNITYGDIYPLGVKQQGILINGQFPGPPIQCVTNDNLIINVFNNLDEPFLISWNGVEQRRNSWQDGVYGTTCPIPPGKNFTYVLQVKDQIGSFFYFPSLAFHKAAGGFGSINVASRSVIPVPFPPPAGEFSVLTGDWFKQNHSDLKAILDSGHDLPFPDGLLINGRGSNGYTFTVDQGKTYRFRISNVGLTTSVNFRIQGHKMMVVEVEGTHSVQNTYDSLDIHLGQSYSVLLTADQPAKDYYIVVSTRFTSQVLTATSTLRYSNSAGSVTGPPPGGPTIEIDWSLNQARSLRRNLSASGPRPNPQGSYHYGLINTTRTIRLANSAPIINGKQRYAINSVSFIPADTPLKLADHFNIPGVFTLGS…
SmLAC33	SMEL_007g288390.1	-	Multicopper oxidase	MRSLCWSFFVLQILFLLGFSNGESPYRWYNWNITYGDIYPLGVKQQGILINGQFPGPPIDCVTNDNLIINVFNSLDEPFLLSWNGIQQRRNSWQDGVYGTNCPIPPGQNFTYVLQVKDQIGSFFYFPSLGMHKAAGGYGGIRISSRPLIPVPFPPPAGDYTILVGDWFKQNHTDLKAILDGGNDLPFPDGLLVNGRGSNGLTFTVDQGRTYRFRISNVGLTTSINFRIQGHKMVLVEAEGTHTLQNTYDSLDIHLGQSYSVLVTMDQPGQEYYIVASTRFTSPVLIATSILHYSNSAGGVSGPPPGGPTIEIDWSLNQARSVRQNLTASGPRPNPQGSYHYGLVNTTRTIRLANSAPMINGKKRYAVNSVSFIPADTPLKLADYFKIPGVFNLGSIQDY…
SmLAC34	SMEL_008g317140.1	GO:0000902,GO:0003674,GO:0003824,GO:0005575,GO:0005576,GO:0005618,GO:0005622,GO:0005623,GO:0005737,GO:0005773,GO:0005774,GO:0005886,GO:0005911,GO:0008150,GO:0008152,GO:0009505,GO:0009506,GO:0009653,GO:0009826,GO:0009932,GO:0009987,GO:0016020,GO:0016043,GO:0016049,GO:0016491,GO:0016722,GO:0030054,GO:0030312,GO:0031090,GO:0031224,GO:0031225,GO:0031226,GO:0032502,GO:0032989,GO:0040007,GO:0043226,GO:…	Multicopper oxidase	MASSSSSSTWYFQITLICIFLFMGLSFAGDPFKFFTFEVSYIDASPLGVSQQVIAINGKFPGPTVNVTTNDNVVVNVRNKLDEELLLHWSGVQQKRSSWEDGLPGTNCPIPPKWNWTYQFQVKDQIGSFFYFPSLHFQRASGGFGGITINNRAEIPIPFDFPYDDITIMIGDWYTRNHTSLRSTLLAGKDLGKPDGVLINGKGPYRYNDTIVPDGIDYETITVHPGKTYRFRISNVGISTSLNFRIQNHNLLLAEAEGSYTVQQNYTSLDIHVGQSYSFLVSMDQNASSDYYIVASARFVNQSQWQRVTGVGILKYTNSKGKAHGPLPEPPQDEYDKTFSMNQARSIRWNVTASGARPNPQGSFRYGSINVTEIYVIQNKPPTMVEGKRRTTLNGISFD…
SmLAC35	SMEL_009g323670.1	GO:0003674,GO:0003824,GO:0006725,GO:0008150,GO:0008152,GO:0009058,GO:0009698,GO:0009699,GO:0009808,GO:0009809,GO:0009987,GO:0016491,GO:0016722,GO:0019438,GO:0019748,GO:0044237,GO:0044249,GO:0044550,GO:0055114,GO:0071704,GO:1901360,GO:1901362,GO:1901576	Lignin degradation and detoxification of lignin-derived products	MGYSYLLFGFSILCLLPQSTFCITRHYTFNIVQHNVTRLCTTKSIVSVNGRFPGPRLVAREGDRVIVKVVNQVSNNISIHWHGIRQLTNGWADGPAYVTQCPIQFNQSYMYNFTIIGQRGTLFWHAHISWLRSTVYGPIIILPRRNESYPFKKPHKEIPIMFGEWWNVDPEAVINQALQTGAGPNVSDAYTINGLPGPLYNCSSKDTFKLKVKPGKTYMLRLVNAALNDEMFFSIANHTLTIVEADAIYTKPFKTDVVFITPGQTTNVLLKTKPYYPNATFLMAAQPYFSGLGTFDNSTVAGILEYESPLHTSSTNIKLFKPTLPNMTSTSFVANFTKKIRSLANTRFPANVPQTVDKRFLFTVGLGANPCPKNMTCQGPNGTKFAASINNMSFVLPTT…
SmLAC36	SMEL_009g323680.1	GO:0003674,GO:0003824,GO:0008150,GO:0008152,GO:0016491,GO:0016722,GO:0055114	Lignin degradation and detoxification of lignin-derived products	MGSVEIFIVSVMIASYLLPSIFAVTRQYKFEIKMQNVTRLCHTKRIVTVNGEFPGPQIVAREGDRLEIEVINHVHDNISIHWHGIRQVNSGWADGPAYVTQCPIQSGQKYVYNFTIIGQRGTFWWHAHISWLRSTLYGPIIILPNKNTPYPFAKPHKEVPIIFGEWFDGDTEAIISQALQTGGGPNVSDAYTINGLPGPLYNCSTKDTFKLKVKPGKTYLLRLINAALNDELFFSIANHTLRVIDADGVYVKPFETDTIIITPGQTHNVLLKTRPHLPNATFYMTARPYVTGPGTFDNSTVAGILEYQSTKLHLKNLPIFKPLLPALNDTNFVTNFTNRLTSLATPQFPANVPQNIHKRLFFTVGLGTSPCDQNKTCQGPNGTKFSASINNVSFVQPTT…
SmLAC37	SMEL_009g323750.1	GO:0003674,GO:0003824,GO:0008150,GO:0008152,GO:0016491,GO:0016722,GO:0055114	Lignin degradation and detoxification of lignin-derived products	MGSVEIFIVSVMIASYLLPSIFAVTRQYKFEIKMQNVTRLCHTKRIVTVNGEFPGPQIVAREGDRLEIEVINHVHDNISIHWHGIRQVNSGWADGPAYVTQCPIQSGQKYVYNFTIIGQRGTFWWHAHISWLRSTLYGPIIILPNKNTPYPFAKPHKEVPIIFGEWFDGDTEAIISQALQTGGGPNVSDAYTINGLPGPLYNCSTKDTFKLKVKPGKTYLLRLINAALNDELFFSIANHTLRVIDADGVYVKPFETDTIIITPGQTHNVLLKTRPHLPNATFYMTARPYVTGPGTFDNSTVAGILEYQSTKLHLKNLPIFKPLLPALNDTNFVTNFTNRLTSLATPQFPANVPQNIHKRLFFTVGLGTSPCDQNKTCQGPNGTKFSASINNVSFVQPTT…
SmLAC38	SMEL_010g352340.1	GO:0003674,GO:0003824,GO:0006725,GO:0008150,GO:0008152,GO:0009058,GO:0009698,GO:0009699,GO:0009808,GO:0009809,GO:0009832,GO:0009834,GO:0009987,GO:0016491,GO:0016722,GO:0019438,GO:0019748,GO:0042546,GO:0044085,GO:0044237,GO:0044249,GO:0044550,GO:0055114,GO:0071554,GO:0071669,GO:0071704,GO:0071840,GO:1901360,GO:1901362,GO:1901576	Lignin degradation and detoxification of lignin-derived products	MESWLRILFLFACLFPAFVECRIRRYNFNVMMKTTTRLCSSKPIATVNGKFPGPTIYAREGDNVLVNVVNHVKYNVSIHWHGVRQLRTGWSDGPAYITQCPIQPGQNYVYNFTITGQRGTLFWHAHILWLRATMHGAIVILPKLGVPYPFPKPDHEAVVVLAEWWKSDTEAVINQALKSGLAPNVSDAHTINGHPGAVSNCPSQGGYTLSVYPGKSYMLRVINAALNEELFFKIAGHKMTVVEVDATYVKPFKTDTIIIAPGQTTNVIVNADQGSGKYMVVASPFMDSPIAVDNMTATATLHYSGTLASSVTTLTSTPPKNATPVANNFIDSLRSLNSKKYPANVPKNVDHRLFFTVGLGINPCSTCKQGNGSRVVASINNVTFTMPTVAILQAHFFGI…
SmLAC39	SMEL_011g364980.1	-	Multicopper oxidase	MNNKLFVLAVVVAITCTISVNGEDPYLFHEWKVTYGTLSPLGVPQKVILINGQFPGPRINGTSNNNIVVNVFNQLDEPLLFTWHGIQQRKNSWQEGTLGTNCPIPPATNYTYRFQVKDQIGSYFYYPTTSLHRAAGGFGGISVISRALIPVPFDKPEDDYFVFVGDWYTKSHTELKSFLDSGRALGRPQGLLINGKNGKGDGKDEPMYTLIPGKTYRFRFCNVGLKDSINVRFQGHTMKVVEIEGSHTVQNVYESLDIHLGQCLSVLVTANQEPKDYYLVASTRFTKQPHVATATIRYANGKGPASPQLPKAPEGWLWSLNQFRSFRWNLTASAARPNPQGSYHYGQINITRTIKLATSAGKVDGKLRYALNGVSHVDPATPLKLAEHFGVADKVFKYN…
SmLAC40	SMEL_011g364990.1	-	Multicopper oxidase	MNNKLFVLAVLLAITSIISVNGEDPYLFHEWKVTYGTLSPLGVPQKVILINGQFPGPRINGTSNNNVVVNVFNQLDEPLLFTWHGIQQRKNSWQEGTLGTNCPIPPATNYTYRFQVKDQIGSYFYYPTTSLHRAAGGFGGISVISRALIPVPFDKPEDDYFVFVGDWYTKSHTELKSFLDSGRSLGRPQGLLINGKNGKGDGKDEPMYTLTPGKTYRFRFCNVGLKDSINVRFQGHTMKVVEIEGSHTIQNEYESLDIHLGQCLSVLVTANQEPKDYYLVASTRFTKQPHVATATIRYANGKGPASPQLPKAPEGWLWSLNQFRSFRWNLTASAARPNPQGSYHYGQINITRTIKLATSAGKVDGKLRYALNGVSHVDPATPLKLAEHFGVADKVFKYN…
SmLAC41	SMEL_011g368130.1	-	Belongs to the multicopper oxidase family	MVEHFHHQSRSVVKFVVFLCLLFFAASSSVEARVRHHKWEVKYEYKSPDCFKKLSISINGKTPGPTIVAQQGDTIVVEVKNSLVTENLAIHWHGIRQIGTPWADGTEGVTQCPIVPGDTFVYKFVVDRPGTYLYHAHYGMQRQAGLQGMIRVLVPDGVSEPFSYDHDRSILVTDWYHKNTYEQATGLASLPFVWVGEPQSLLIHGRGRFNCSSPNTDATLCNATNPECTPYSMTVVPGKTYRLRIGSLTALSALSFEIEGHNMTVVEADGHYVEPFVIGTPWADGTEGVTQCPIVPGDTFVYKFVVDRPGTYLYHAHYGMQRQAGLQGMIRVLVPDGVSEPFSYDHDRSILVTDWYHKNTYEQATGLASLPFVWVGEPQSLLIHGRGRFNCSSPNTDAT…
SmLAC42	SMEL_012g391370.1	-	Multicopper oxidase	MASLRLLLLVPLMLVFSSSVVAAKTRHFKWQVEYIHWSPDGKESVVMGINGQFPGPTIRARAGDIIVVELTNKLHTEGVVIHWHGIRQLGTPWADGTAAISQCAINAGETFFYRFKVDKAGTYFYHGHYGMQRSAGLYGSLIVDVAAGESEPFHYDGEFNLLLSDWWHKGSHEQEVDLSSNPLRWIGEPQTLLINGKGQYNCSMAAQFSNPRLPQCKIRGGEQYAPQILRVRPNKTYRLRLASTTAMASLNVAIGGHKMVVVEADGNYVQPFSVQDMDIYSGESYSILFTTDQDPSKNYWISTSVRGREPKTPQALTLLNYLPNSASKFPTLPPPIAPLWNDYNHSKSFSNKILALMGSPKPPTHNYRRIILLNTQNKIDGYTKWAINNVSLVLPTTPY…
SmLAC43	SMEL_000g018340.1	GO:0003674,GO:0003824,GO:0006725,GO:0008150,GO:0008152,GO:0009058,GO:0009698,GO:0009699,GO:0009808,GO:0009809,GO:0009832,GO:0009834,GO:0009987,GO:0016491,GO:0016722,GO:0019438,GO:0019748,GO:0042546,GO:0044085,GO:0044237,GO:0044249,GO:0044550,GO:0055114,GO:0071554,GO:0071669,GO:0071704,GO:0071840,GO:1901360,GO:1901362,GO:1901576	Lignin degradation and detoxification of lignin-derived products	MKSWINLFILLALCLFPLLVECRVRHYKFNVVMKNTTRLCSSKPIVTVNGKFPGPTVYAREGDNVLIKVVNHVKYNVSIHWHGIRQLRTGWADGPAYITQCPIQPGQNYVYNFTITGQRGTLFWHAHILWLRATVHGAIVILPKLGVPYPFPKPNHEAVVILAEWWKSDTEAVINEAIKSGLAPNVSDAHTINGHPGPVSNCPSQGGYKLNVEPGKTYMLRVINAALNEELFFKIASHKMTVVEVDATYVKPFKTDTIVIAPGQTTNVIVTANKNSGKYMVAASPFMDAPIAVDNVTAIATLHYSGTLENNPTTTLTSTNTPPKNATPIANNFLDSLRSLNSKKYPAKVPQKIDHSLLFTVGLGVNPCPTCIQGNGSRVVASINNVTFVMPTFALLQAH…
SmLAC44	SMEL_000g030610.1	-	Lignin degradation and detoxification of lignin-derived products	MAKQTSLLGFFALGFLCFICLPAEAALKKYQFDVKLSNVSRLCHAKQMVTVNGGFPGPTIYAREGDRLQINVTNFVQYNLSIHWHGLKQYRNGWADGPAYITQCPIQTGNSYVYDFNVTGQRGTLWWHAHILWLRATVYGAIVILPQQGTPFPFPQPDREEVLVLGEWWNADVEQVEKQGNALGLPPNMSDAHTINGKPGPLFPCFEKHTFAMEVEKGKTYLLRIINAALNDELFFALANHTFTVVEIDAVYTKPFTTEAILIAPGQTTNVLVRANQVPGRYFMAARAFMDVPISVDNKTATAIFQYKGIPETVLPKLPTLPAQNDSDFALNYNSKLKSLNTPKYPANVPLNVDRHLLLTXTKRNFMVACTYSLAKGNCLWCNREWWNADVEQVEKQGN…
SmLAC45	SMEL_000g030620.1	-	Lignin degradation and detoxification of lignin-derived products	MAKQTSVLGFLVFGFLCFICLPVEAVLKKYQFDIKLSNVSRLCHAKQMVTVNGRFPGPTIYAREGDRLQINVTNYVQYNLSIHWHGLKQYRNGWADGPAYITQCPIQTGNSYVYDFNVTGQRGTLWWHAHILWLRATVYGAIVIMPQQGTPFPFPQPDREEVLVLGEWWNADVEEVEKQGSALGIPPNMSDAHTINGKPGPLFPCSEKHTFAMEVEKGKTYLLRIINAALNDELFFALANHTFTVVEIDAVYTKPFSTEAILIAPGQTTNVLVHANQVPGRYFIAARPFMDAPVSVDNKTATAIFQYKGIPQTVLPKLPTLPAQNDTDFALSYGSKLKSLNTRKYPANVPLNVDRHLLFTVGLGINPCPTCLNGTRLTASLNNISFIMPQTALLQSHYF…
SmLAC46	SMEL_000g085320.1	-	Multicopper oxidase	MREKSNVHYSVILTILLVVCVSILQSVYADNPYRYYTWKITYGNIYPLGIKQQGILINGQFPGPQIDCVTNDNLIISVYNYLNEPFLISWNGIQQRRNSWQDGVYGTTCPIPPGKNFTYTLQAKDQIGSYFYFPSLGMQKAAGGYGAIRIYSRPRIPVPFSPPAHDFTVLAGDLYKRSHRQLKYILDSGHNLPLPDGLIINGRGWNGYTFTVDQGKTYRFRISNVGTATSINFRIQGHTMKLVEVEGSHTLQTTYTSLDIHLGQSYSVLVTANQPPKDYYVVVSSRFTRRVLTTTAVLHYSNSWTKVSGPLPGGPTTQINWSLYQARSIRWNLSASGPRPNPQGSYHYGLIKPSRTIMLANSAPYINGKQRYAVNSVSYTDPDTPLKLADHFNIGGVFN…
SmLAC47	SMEL_000g112160.1	GO:0000902,GO:0003674,GO:0003824,GO:0005575,GO:0005576,GO:0005618,GO:0005622,GO:0005623,GO:0005737,GO:0005773,GO:0005774,GO:0005886,GO:0005911,GO:0008150,GO:0008152,GO:0009505,GO:0009506,GO:0009653,GO:0009826,GO:0009932,GO:0009987,GO:0016020,GO:0016043,GO:0016049,GO:0016491,GO:0016722,GO:0030054,GO:0030312,GO:0031090,GO:0031224,GO:0031225,GO:0031226,GO:0032502,GO:0032989,GO:0040007,GO:0043226,GO:…	Multicopper oxidase	MLSGLPYCIYLLWLLCLTTVCLAADPYIYYDWTVSYITASPLGVKQKVIGINGQFPGPVLNVTTNWNVVVNVKNDLDEPMLLTWNGIQQRKDTWQDGVSGTNCPIPAGWNWTYEFQVKDQIGSFFYFPSLSFQRAAGGYGGITINNRNIIPLPFATPDGDITLFISDWFKKSHKELRQDIENGVGLAAPDGILFNGLGPYRYDNAIVSGGITYLTVNVEPGKTYRFRVHNVGVSTSLNFRIQSHNLLLVETEGSYTVQQNYTSLDIHVGQSYSFLVTMDQNASSDYYIVASPRFVNSSDSSKSVGVSVLQYSNSQGPASGLLPDPPNESDTYFSMSQARSIRWNVSAGAARPNPQGSFKYGEITVTDVFVLHNRPAELIEGKWRTTLSGISYLAPSTPL…
SmLAC48	SMEL_000g114190.1	GO:0003674,GO:0003824,GO:0006725,GO:0008150,GO:0008152,GO:0009058,GO:0009698,GO:0009699,GO:0009808,GO:0009809,GO:0009832,GO:0009834,GO:0009987,GO:0016491,GO:0016722,GO:0019438,GO:0019748,GO:0042546,GO:0044085,GO:0044237,GO:0044249,GO:0044550,GO:0055114,GO:0071554,GO:0071669,GO:0071704,GO:0071840,GO:1901360,GO:1901362,GO:1901576	Lignin degradation and detoxification of lignin-derived products	MESNWIRILVLLAFCFFPAFGITRHYKFNVVMRNMSRLCSSKSTVTLNGKFPGPTIYAREDDRLLINVLNHVKYNVSIHWHGVRQLRSGWADGPAYITQCPIQPGQNYVYNFTITGQRGTLFWHAHILWLRATVHGAIVILPKRGVPYPYPKPNHEAVVVLGEWWKSDVEDVINEALKSGLAPNVSDAHTINGHPGPVSNCPSQGGYTLSVAPGKTYMLRLINAALNEELFFKIAGHKMTVVMRNMSRLCSSKSTVTLNGKFPGPTIYAREDDRLLINVLNHVKYNVSIHWHGVRQLRSGWADGPAYITQCPIQPGQNYVYNFTITGQRGTLFWHAHILWLRATVHGAIVILPKRGVPYPYPKPNHEAVVVLGEWWKSDVEDVINEALKSGLAPNVSDA…
