# Supplementary material for: Genome-wide identification and characterization of laccase family members in eggplant (Solanum melongena L.)
Source: PeerJ. 2022 Feb 21;10:e12922. doi: 10.7717/peerj.12922 (PMC8868016; doi:10.7717/peerj.12922)
Supplement: Supplemental Information 4 [file peerj-10-12922-s004.xls]

## Sheet: sheet1
Supplementary Table S4. Information of 48 SmLAC genes (protein length, molecular weight, isoelectric point, CDS length and Cell location)
Gene name	Subfamily	Gene ID	Chromosome	Chromosome start	Chromosome end	Exon	CDS length (bp)	Protein length (aa)	Molecular weight（kDa）	Theoretical pI	Instability index	Aliphatic index	Grand average of hydropathicity	N-terminal signal peptide	Cell location
SmLAC1	VIII	SMEL_001g115390.1	SMEL3Ch01	501078	504881	8	1644	547	61.8134	9.47	36.78	84.44	-0.334	Yes	Extracellular、Lysosomal
SmLAC2	VIII	SMEL_001g147340.1	SMEL3Ch01	121753343	121755007	1	1665	554	61.7252	8.93	30.3	80.78	-0.329	Yes	Extracellular、Lysosomal
SmLAC3	VII	SMEL_001g149840.1	SMEL3Ch01	130489791	130498389	6	1722	573	64.9481	8.62	39.73	82.15	-0.283	Yes	Extracellular、Lysosomal
SmLAC4	VIII	SMEL_001g153200.1	SMEL3Ch01	136358249	136359916	1	1668	555	62.5063	8.83	31.02	80.43	-0.298	Yes	Extracellular、Lysosomal
SmLAC5	II	SMEL_002g159100.1	SMEL3Ch02	57175944	57178082	6	1689	562	62.7077	8.21	27.83	81.87	-0.164	Yes	Extracellular、Lysosomal
SmLAC6	VIII	SMEL_002g161380.1	SMEL3Ch02	73003871	73008431	8	1617	538	59.813	9.11	32.82	86.25	-0.197	Yes	Extracellular、Lysosomal
SmLAC7	VIII	SMEL_002g166890.1	SMEL3Ch02	81430501	81439373	13	2508	835	93.4099	9.09	37.63	88.24	-0.087	No	PlasmaMembrane、Lysosomal
SmLAC8	VIII	SMEL_003g180480.1	SMEL3Ch03	69118369	69122317	9	1851	616	68.9706	7.12	33.65	87.76	-0.113	No	PlasmaMembrane
SmLAC9	VI	SMEL_003g195930.1	SMEL3Ch03	93048404	93051053	5	1701	566	63.986	8.77	43.33	78.66	-0.26	No	PlasmaMembrane
SmLAC10	IVb	SMEL_004g214750.1	SMEL3Ch04	93256593	93260473	6	1692	563	63.0344	6.17	29.72	82.22	-0.225	Yes	Extracellular、Lysosomal
SmLAC11	IVb	SMEL_004g214760.1	SMEL3Ch04	93264368	93267112	6	1704	567	63.778	8.62	34.61	81.48	-0.229	Yes	Extracellular、Lysosomal
SmLAC12	VIII	SMEL_004g222230.1	SMEL3Ch04	104350407	104353274	8	1629	542	61.4348	5.93	29.13	85.76	-0.25	Yes	Lysosomal
SmLAC13	VIII	SMEL_004g222770.1	SMEL3Ch04	104767103	104772065	8	1620	539	59.9189	9.2	34.16	86.01	-0.228	Yes	Extracellular
SmLAC14	Iva	SMEL_005g223940.1	SMEL3Ch05	243046	245652	6	1734	577	64.5257	6.59	31.93	83.8	-0.144	Yes	Lysosomal
SmLAC15	III	SMEL_005g226640.1	SMEL3Ch05	3858627	3860974	6	1695	564	62.5941	8.85	33.38	79.52	-0.21	Yes	Extracellular
SmLAC16	III	SMEL_005g226670.1	SMEL3Ch05	3920711	3923058	6	1695	564	62.5941	8.85	33.38	79.52	-0.21	Yes	Extracellular
SmLAC17	III	SMEL_005g226690.1	SMEL3Ch05	3951846	3954640	6	1761	586	64.9057	8.49	32.35	79.2	-0.181	Yes	Extracellular
SmLAC18	III	SMEL_005g226700.1	SMEL3Ch05	3964029	3966473	7	1743	580	64.0259	8.81	31.91	80.34	-0.14	Yes	Extracellular
SmLAC19	VIII	SMEL_005g230210.1	SMEL3Ch05	9036585	9039628	6	1485	494	55.3194	5.38	32.48	82	-0.194	No	Extracellular
SmLAC20	VIII	SMEL_005g231430.1	SMEL3Ch05	11269620	11272118	4	1602	533	60.2032	9.37	32.23	88.12	-0.291	Yes	Extracellular、Lysosomal
SmLAC21	IVb	SMEL_005g235140.1	SMEL3Ch05	34519951	34522952	7	1653	550	62.2567	9.48	34.04	81.35	-0.294	Yes	Lysosomal
SmLAC22	VIII	SMEL_005g238060.1	SMEL3Ch05	38604462	38608140	8	1635	544	60.8721	9.28	37.46	81.32	-0.272	Yes	Lysosomal
SmLAC23	VIII	SMEL_005g238070.1	SMEL3Ch05	38615541	38618559	8	1611	536	60.049	8.82	36.37	85.75	-0.171	Yes	Extracellular
SmLAC24	VIII	SMEL_005g241720.1	SMEL3Ch05	43391275	43392957	1	1683	560	62.9899	8.95	39.84	79.86	-0.323	Yes	Extracellular、Lysosomal
SmLAC25	III	SMEL_006g245180.1	SMEL3Ch06	5869598	5872913	7	1713	570	62.9054	6.73	31.35	84.98	-0.071	Yes	Extracellular、PlasmaMembrane
SmLAC26	III	SMEL_006g249410.1	SMEL3Ch06	54654284	54656741	6	1704	567	61.9193	7.01	36.79	83.79	-0.06	Yes	Extracellular
SmLAC27	I	SMEL_006g268020.1	SMEL3Ch06	106379216	106382366	6	1725	574	63.78	9.32	30.38	80.45	-0.122	Yes	Extracellular、PlasmaMembrane、Lysosomal
SmLAC28	II	SMEL_006g268350.1	SMEL3Ch06	106643653	106647396	6	1677	558	62.4823	9	34.72	92.54	-0.03	Yes	PlasmaMembrane
SmLAC29	III	SMEL_006g268820.1	SMEL3Ch06	107131962	107134380	6	1689	562	62.7873	8.82	33.36	81.67	-0.175	Yes	Extracellular、PlasmaMembrane
SmLAC30	III	SMEL_006g268830.1	SMEL3Ch06	107137822	107140201	6	1689	562	62.7473	8.54	34.46	82.19	-0.16	Yes	Extracellular
SmLAC31	V	SMEL_007g287730.1	SMEL3Ch07	128769972	128774896	6	1719	572	63.4838	9.1	26.94	82.33	-0.099	Yes	Extracellular、PlasmaMembrane
SmLAC32	VIII	SMEL_007g288380.1	SMEL3Ch07	130439428	130442845	8	1638	545	60.6355	8.86	41.56	79.91	-0.233	Yes	Extracellular、Lysosomal
SmLAC33	VIII	SMEL_007g288390.1	SMEL3Ch07	130447189	130450641	8	1626	541	60.2572	8.61	47.3	81.79	-0.232	Yes	Extracellular
SmLAC34	VIII	SMEL_008g317140.1	SMEL3Ch08	106826231	106830304	9	1791	596	67.2152	8.83	30.9	74.71	-0.286	Yes	PlasmaMembrane
SmLAC35	I	SMEL_009g323670.1	SMEL3Ch09	7079245	7081959	6	1707	568	63.2896	9.16	35.11	82.01	-0.075	Yes	Lysosomal、PlasmaMembrane
SmLAC36	I	SMEL_009g323680.1	SMEL3Ch09	7081961	7084177	5	1704	567	63.4738	8.76	33.15	85.73	-0.135	No	Extracellular、Lysosomal
SmLAC37	I	SMEL_009g323750.1	SMEL3Ch09	7142553	7144769	5	1704	567	63.4738	8.76	33.15	85.73	-0.135	No	Extracellular、Lysosomal
SmLAC38	II	SMEL_010g352340.1	SMEL3Ch10	93640513	93643721	6	1671	556	61.1332	9.26	31.87	82.72	-0.072	Yes	Extracellular
SmLAC39	VIII	SMEL_011g364980.1	SMEL3Ch11	6367825	6369866	2	1656	551	61.6673	9.24	36.96	84.01	-0.298	Yes	Extracellular
SmLAC40	VIII	SMEL_011g364990.1	SMEL3Ch11	6373788	6375540	2	1656	551	61.7924	9.27	37.27	81.02	-0.355	Yes	Extracellular
SmLAC41	VII	SMEL_011g368130.1	SMEL3Ch11	13705281	13709091	9	2274	757	85.2034	6.75	37.71	74.98	-0.304	Yes	Extracellular
SmLAC42	VII	SMEL_012g391370.1	SMEL3Ch12	80959332	80966726	5	1725	574	64.3305	9.04	37.61	82.06	-0.268	Yes	Lysosomal
SmLAC43	II	SMEL_000g018340.1	SMEL3Ch00.04422	64395	68400	6	1686	561	61.9185	9.22	28.57	87.7	-0.062	Yes	Extracellular
SmLAC44	II	SMEL_000g030610.1	SMEL3Ch00.06499	2277954	2281437	8	2334	777	86.4115	7.88	30.33	86.62	-0.103	Yes	Lysosomal、PlasmaMembrane
SmLAC45	II	SMEL_000g030620.1	SMEL3Ch00.06499	2300275	2302736	6	1680	559	62.1393	8	31.49	86.49	-0.098	Yes	Lysosomal、Extracellular
SmLAC46	VIII	SMEL_000g085320.1	SMEL3Ch00.15628	70445	74460	8	1647	548	62.0673	9.6	42.18	81.26	-0.339	Yes	Lysosomal、Extracellular
SmLAC47	VIII	SMEL_000g112160.1	SMEL3Ch00.20354	2524382	2529726	8	2046	681	75.9335	8.25	37.22	89.4	-0.036	Yes	PlasmaMembrane
SmLAC48	II	SMEL_000g114190.1	SMEL3Ch00.20730	41833	45940	10	2355	784	86.4666	9.37	33.7	87.76	-0.064	Yes	Extracellular、PlasmaMembrane
