# Supplementary material for: Genome-wide identification and characterization of laccase family members in eggplant (Solanum melongena L.)
Source: PeerJ. 2022 Feb 21;10:e12922. doi: 10.7717/peerj.12922 (PMC8868016; doi:10.7717/peerj.12922)
Supplement: Supplemental Information 5 [file peerj-10-12922-s005.xlsx]

## Sheet: Table S4
Supplementary Table S5. The 2.0 kb upstream sequence of the start codon (ATG) of each SmLAC gene
Gene name	Gene ID	Promoter sequences
SmLAC1	SMEL_001g115390.1	CTCAACAACCCAATTTTTGTTAAAGAAAAAAGGCATGCAGTTGTACTTGTAATGTTGTCACAAATTAAATAGTGAAAATACGCACAAGAATTCCGTGCGTCCCGTCAATAATCACGGATACACCAAAGTTTCCAGCCTTATAAACAAATAAAATTAAGTAGAACCAAATTTACGAATACCATATTCAACGCGGCGTAAGACTAGAAACTAGAACAATGAAATTAAATAAAAATTCCATGCCAGCTTTTTATGTAGAAAATTATCTGTTCACACAATATCATAACAAAATTTATTTTATTAATCCAGTCCCTAAAATTTTCTGTCATTTTAATGTTATACATTACGGAAATTAGTTTAGTTAACTCCATGTTCATGCATTAATTATTATAATTCTACAAA…
SmLAC2	SMEL_001g147340.1	ATGGATGGAATATCTGGAATGATAGGCTTCTTCCATTATCCTTTTTCTTAGCCCACTAGTATCAGGTACACATAATCTATTTTGGCAATATATTCTCCATTTTGTGTAAGTTCAAAGCCCTTCATCGTACCCTGACTCACCTTTTCCTTAAGCTGTCGTAGAACAGGATCCTGGGACTGCTTTTCATTAACCTCCCTTACCAGTGAAGACATTGTTGTATTATGTACAATGACCCCTTCCTTTGGTGTTTCAAGAAGTCAAACTCCTAAACTAGCTAGTTGCGGTAGGTCTTTAGCCACCCCTGGACTTACCATGGCCTGGTCACTAGTATTCATGATTGCTTTATGACTTAGAGCATCAGCTACCACATTTGCCTTTCCCGGATGGCATAGTATATCA…
SmLAC3	SMEL_001g149840.1	CCTCAATACAAGTATCAAATATCAAGTTGAAAAAAAAAGAAAAATATGTGACTGTTTGTTTGTTACATTCATATATGCATAAATAATAAAGTTGAAGCTTTCTGAGAATGAAGAACCTCGGATAGACATAGAGACCTGAAAACAAGACAATGACGCTTTTTAGAATAGAGTAGACGAGACAATATAGTGTTACTTCGCACAATGATTTTCTTTTAAGGACCAGTATACGCACCATTAGATATTAGTTTTAAATATGTTTTAATAAATATTTGATGATAGTTCATGTAGAAAGAATTCATACATTAAACAATTCAAATATAAACTCAAAAAATCAAAATACTTTAAATGTATATTTGATCATTTAATAATATATATATCATACGTCAAATTATAACATGA…
SmLAC4	SMEL_001g153200.1	CTACCCTAATTCACGTCCTCCACACCTCTCTATCTAGTAACTAACTATATCATCTCCTGGATCAATCACTTGTTTGGTAAATGCATCATGAAAATTTGCTAACTTCAATTCTCTACCATGTAATTTTGTGAAAAAGGAAATACCTGGTGGCAAGGACTTTATCTCCAACAGTGAACTTGCCAGTCTTGTCAGCTGAGCCTCCTGGAGCAATGGCATCAATATAAGTTCCCCCATCTCTCCCTTTGGCAAATTTAAGTCCAAAAGGCTGCACAATCTCTACTTCATACTCTTCATACTTGCCTTCTTCTTTTGCAGACTGAGGTGCCTCTGTTTCTGAAGCTTTAACCACAAAGATTGAAGCTTTTCCTAAATGGGTATTGCTGGTCAAAATTCTGCTGC…
SmLAC5	SMEL_002g159100.1	TTGAGTATGGAGGAGAAAAAAGAAGGAAAAGAAAATCAGAAAAAGTTATGTTACTGTTTTGATGAAAATTCCTTTTATAATTTTAAAGGGACATAACTTTTCAATTAGTTGTGTCTATTCTCTTTTCTAAATAATTAAATAAATATGATTTATTTAAATATTAATATGAATATGAGTTGATCATATGAGTGACCCAATCTAAATTCCTTTAGAATTTAATATCCATAATTACATTTTAGTGAATTTTTTTTATCCTTTTTTTAGACATTTCAGGGAAGTTATTTTATTTTATTTTTTTAAAGAACTACTAAAAGAGAATAAGATTTAAAATGGGAGGAATAAAGGGCAAACTTTGACTACCATAATGAGAAAAGGTATAATTAAAGATTCTTAATTAGA…
SmLAC6	SMEL_002g161380.1	TATAATCAAACACTAACTTTCTAGTGATATGAAATATGATTCCTATTTTTAGAAGGTGAATTTACATAAATCACACCATGTAAAGAGTTAATTATCATTTTTTCTATCTTTTTTCAATCTACAAAAATTTCTTAAAAAATGACAATTCGAATATATTAATTCAGTAATTTGTATACATTCATTCAGTTTCGGATATAAAAATTAAGGTTTTAAGTATCAACAGATAACATTTAAAACATGCTGTATTAAACATTGGGATAATTTAAAAAGCAGAATGAATATATTCGGATTACTGAATTAATGTATATGAATGAAAAGAAAGAATATTTGAAATTTTTTAGAATAAATGTAAATAATAAAAAAAATATGATAAATAAATGAGTGTAATTAAGTAATTTT…
SmLAC7	SMEL_002g166890.1	ATTATATAGACTAGAGAGAAAAATATTTGGTATTTTTTTTATAATATTTTATTAAACATTAACAAGAATTCCTTAATTTAAGGTAAGTGGATAATATGGTATAGCATTAAATTATGAATTATGATTATCTTTTCTAATTATTTAAAACTGCTATATACGTAAAATAAACTTTCATATTTATAATATTTAAAAAATTCTATTATTCATGTAAATAAGTCTTAAAGATGATCTTTCCTAAGTAATTTTCCCAATATTATAGGCTATTTTAGGTCCGACATCATTTGATAACAGAAAGCCCAGGTAGCTAGAATAATGGTTTTTCAACTCCAAAAAGGCTTATTAGATCCCAAAGCTGCATCAAGGTGATTTGGAGGTGGAATTGTGTATATTAGCCGTTAG…
SmLAC8	SMEL_003g180480.1	CGTTTCAATCTATTTCTTGATGCTTTTTTTTTTTTTTGTAATTTCTCGTATTCCACATAAATTAAGTTACTTCAGCTTTGGGCTACAAGTTTATGTAATTGACTACTATTTCTAATTATTAATTTTATTATTTTTTTAAAAAATATTGATAAATCTAATATTTTAATAATTAAGGGCCTTTTCATAAATTTATCAGTTAAGATACATTATCATACAAACCAAATAACAAAATTATCATTAAACAATAGTAAATCGTGGAGTATATCCAAAACATTATATTATATTGTACAATATGTTACCATATTATATCATACAGTACCGTACATTATGAATCAAACTACCATCCAAACAGATGGTTAGAGTTTAAGAAATACTCTCTTCGGTACATATTAAGTGAAT…
SmLAC9	SMEL_003g195930.1	TTTTAAAGTTACGGCATACTTATGTTATATATGGATTTTGTAAGTGCAGTCCGTTCTTCGTTTTATCTTTCGATCGGATTATATAAAAATCCCCCTTCTAATGAACTTATAAAATTTAATGGTCACTTTCTTCGTGTTAAATGTCTCTATCATATATATAATTATGATGGTTATATTTGATCTATATATACTTTAGTGTGCTGGCTTATAGGCTTAATTAATTAGGAGGAATTTTGTAAGCATAAAATTGAAGTTAATTCTCTTTAACATTCTATTAATTAATTAACCAAATGGGTAATCGCTACCATCTGTTANGGAAATACATGGGTCTAAAAATGGGGGAAAATGTTCAATAAATGACACACATGGGTCTGAAAACCCCTTTCTCATTGTATTATC…
SmLAC10	SMEL_004g214750.1	ATAAATTCAAATTGAAAAATCATAAAAAAAAATTTAGGATTGTACAATCAAGCTATTCAAGCAGATATGTCGCCCAGCTGCGTACTTGTAAACTCCCTCTTATATAAACATATAAATATAAATAAGATAGAAAGAATATCCATTGTGATCAAAGGCCAAAAAAAAAATATTAAAAAAATTAAAAAATGACGACATATTTGTCGTTAGATTAATTATTATTTTATTATTTTCTTTCTTTTTCTTCTGAAATATATCTTCTTGGACGAGCTAGCAAGATTTTCCAGTCAAAATTAGGTCAGATTAGAAATGAAGGCTACATAAATTACTCGTTTAAAATGTCAAAATTAAACACTATAATATTTTTCTGGATCATTTTGAAGACGAGTAAATTAATTAAGC…
SmLAC11	SMEL_004g214760.1	TATTTTTATGAACCTTTCAATTGTGAAAATTAGTTGTTATGGCTAATATTGTAAAATCACTAAGCAATTATATTAAAAAGATTTAATTTAAAAATCCCCAATTTTTTTTTTATGAATCCCGCGTAATGTATAAAAAGAAGCAACAACTCAAACAAGCGTGTTGACCTTGAGTTGCTTAACTCTCTCTTGTAATATAGTAGAATATGACACTAAATTTACTCCTAAACTATAGGCTATTTTCTCGTGTTTGTTTTACAATTTCATTTTTCAAAAATTTCCTCAATATTTTTGAAATTCTAAAAAAGCTGGAGAACTTCGTACTCTTTTATCTTTGTTCCTCTTTGTTTTTGTTCATTATTACATGAAGAAAATTGAAGAACTCCATTTATCTAATACTAT…
SmLAC12	SMEL_004g222230.1	GTGGGCTAATACCGGGTTAGTTCCAATTTTTCTGTCATTACATGCACAAAATATTTGCAGTTGCTGTTTAGTCTGGATAGATTCTTCAAGAATATATTATAATATTCCATGCACTGCGGGTTCAATTGAGCCTAGTTTTTTCTATGCATAGTCGGGGCCTCTTTATAACAATATCATTTCTTCCAATACTTTTTGGTTGTGATAGCGAAGTGTAGTTGCCGAGAAGTTATGATACATTATAACGTGAAAGATTGGTTTCACAGAAAATATGTTTATTATAGTGAAATGTTATTACATAGGATGACTATTATAAGGAGGTTTGACCGTGTATTTGAGCAAAGCCTAACTAAAATTTCAATAAATATAGTAGTAGATTTTAAACTCATAATTTCAGAAGTA…
SmLAC13	SMEL_004g222770.1	TCAGCGCAGTTCTTCCCTACACAAATTATATGAAAACAAAATAATAAAGTCTGTACCGCACTTTTAAATATGGCATGTCCTTCGCTTTAATTCTTCCCCCGTACCCCATCCCTGTTCCCCCCCCCTCTCCCCCCTCTCTTGTTCTCGAACCCACTCTTTCTTCTTTTAAAATCCTTCTATTTCAACTCTGTTTTTCTTATTATAGCAAATCTCAGTACAAAATATAGTAAAGCAGAAAAAAATGTTGCCGCTAAAACTCGCGGTAGCCGTGTTTTTAGTGGTAATTGGGAATACGGTTGTAGCAGAAGATCCTTACAGATACTTCGATTGGAATGTTACTTATGGAACTATTTATCCTCTCGGAGTTCCTCAACAGGTAGATTTCTCTGCATTTTTTTG…
SmLAC14	SMEL_005g223940.1	CTCGTTGCGTGACAAGACCAAAGATCTGCAAGGGTGTCTTGTATCAAAAGTCTTCCTGTCAAGTAGTGGTATAGATGGCGTGTCCTGTTGGGTGATAACAGCGGTGCAAGATGATTTGACAGATCAGATAGTGTAACCTAACTATCTTGTGTCGAAAGTCTTCCCGACAGGAACAGATGGTCGGACGGCGTATTGTCCTACTAAATACTTAATTTAAAGGAAAAAAGAGATGAAGCAATAAAACATTAGGAAAATATTGAGTAAATATAGTTGTAGTAGAAGAGATGATATACTTTAGGGCCCTCAGGCGTGCACAAACTTCTTATGATTTTGAGTGACAAAAAATGTCTAGTAAAGGCCACACACACAAATCTTTTTATAATTTCCTTTTGGTTGTCT…
SmLAC15	SMEL_005g226640.1	TAAAAGTAAAGTAAATGACATGTGTATTTATTCATTATTTTAAAAAATAAGAATATAATTTCAATTTTATTATTTTAAAAATAAAGATTAAATGACATGACATGTTAATTAGGAGATCAAAAAATAACGCGTTCACTTTTACTTACGAGTTTAGCTAAGATGCATGTCTTTGACCTCATACTATTTGACTATGCCGTTTTTTTTTTTTTTGATAAATATTAATATTTTTTAAAAAGATGATAATAATAAAATAATATTATTATGATAAAAAGAAGTATTTTTTTCATATATAAATATCAAAACATGAACGATCATCTGAGAAAATAACTCGATAAAGTTTTTTGCAAAAAACTAAAACAAGCATTCTTATTAATGAGAATGTGGAAAAAATAAAATAAA…
SmLAC16	SMEL_005g226670.1	TTTGACAGGCCACCTACTTAGGGACATAATATTAACANATATAAAATGAAAAGTGATCAATTAATATAAAATGGAAGAAGTAATTAGTAAAAGTAAAGTAAATGACATGTGTATTTATTCATTATTTAAAAAAATAAGAATATAATTTTAATTTTATTATTTTAAAAATAAAGATTTAATGACATGACATGTTAATTAGGAGATCACTTTTGAAGTATTTTTACTTACGAGTTTAGCTAAGATGCATGTCTTTGACCTCATACTATTTGACTATGCCATTTTTTCTTTTTGATAAATATTAATATTTTTTAAAAAGATGATAATAATAAAATAATATTATTGTGATAAAAAGAAGTATTTTTTTCATATACAAATATCAAAACATGAACGATCATTTGA…
SmLAC17	SMEL_005g226690.1	ATTTTACCCTCCCCAGACCTCACCTGTTTGATTTCACTGAGTATGTTATTGTTGTTGTACTAAACTCCGTACCAAATATGAAAAAAATGAAATATCTTACACATATCAAATATTGAAAAATCAAAATTATCGATTTTAATATGATAATTCGATATATACCAAATTAGGGCATCCTTGCCGTGCACATTTGTGCTACATATTTACAAATTACAAAATATTTTAGTCAATAACCTATCTCTTGAAAGAAAAAAAGGAATGAAATAGTAACACGTGCATTCTTCTCCTTTCTTCTTTTTTTAATTGATCCAAGAAAAGAAAAAGTAAGACAAGAAGTCAAAGAAGGGTTTGGAGATTTTTTTATTTTTTTGACAGACCACCTACTTAAAAACATAACTAATC…
SmLAC18	SMEL_005g226700.1	TTATTTATCTTTATCATTTATTACTTCTTAATCTATATGTCAAGTCAACAAAAGATAAATAAAGTTGAACGGAGGTAGTTGTTTAGATCCTAATAACTTAAAAGTAAAGCGCTAAAAAGTCTTAAGTTCGTAAACTTCAAATCTTAATTTCGCCACCAAACACATGCGTGCTATAAAAAGTTAATTAAACATTACAATAAAAGTCAAACATTCAACATTCATGTGTGTACCCCATGCCTCAAAACAAAATAAAAAGCTAAATGAGATATTTACGTTTCAACAAACTTTGTCACTACTTTTTAAGAGTTTTAAGAAGTAAACAAATTGCAGTTTATAGCTACGTCGATTCCTTGGATTTGAAATATAATCAGATAATTTGTCAATTCTTGATTACCGTAA…
SmLAC19	SMEL_005g230210.1	AAACTGATAACCCAATAATCTTTTTTTTCAAAACTATTAAAAATTCAATAACCTAATAACCCAATAACAATAAACCAATAACGTTTTTATCGGTTCGATTTTTGCACACCCCTAGAAATATCACTTGAATTAATTGAGTGATTTTGTAGGTGAAATAACTATAGTTGAGTTACTTTTCTATTACAAAACAAAGTTGAGTGGCTTTATTGTATGATTACCACTAATTGATGACTTTTTTGTTACAAAACAAAGTTGAAAATGTTGTGTAGAGCCGTCAATATGGGCTAGGCCCGTTGGGCTGGCCTGGCCTAATCCGTGATTTAGTAGGGCTGAGCTATGATTTTCGGAGCCCATTTAAAAATGGGTATTTTAGCCCAACCTGAATAAGCCTATAGATTT…
SmLAC20	SMEL_005g231430.1	ACATCGACAATGTTAGTATATATAAGTTAAATTCTTCTCTCCCTGAACAAAAGGGGGGACATAACACGAAAAACAAAGCAACCACATTTACTATACATAACAACTAAAATTACACTTAACTAAAAAAAACAGAGACAATGTCAGTATATATAACAAAAGGGGGGACGTAACACGAAAAACAAAGAAACCACATTTACTATATATAACAACTAAAATTACACTTAACTAAAAAAAACTCGACTATGTCAGTATATATAAGTTAAATCCTTCTCTCCCGAAACAAAAGGGGGAGGTAACACAAAAGACAAAGCAACCACATTTAATATATAAAACAACTAAAACTAACTTCACTAAAAATAATTCGACAACGTCAGTGTATATAAGTTAAATCCTTATCGC…
SmLAC21	SMEL_005g235140.1	NNNNNNNNNNNNNNNNNNNNNNNNNNNNNNNNNNNNNNNNNNNNNNNNNNNNNNNNNNNNNNNNNNNNNNNNNNNNNNNNNNNNNNNNNNNNNNNNNNNNNNNNNNNNNNNNNNNNNNNNNNNNNNNNNNNNNNNNNNNNNNNNNNNNNNNNNNNNNNNNNNNNNNNNNNNNNNNNNNNNNNNNNNNNNNNNNNNNNNNNNNNNNNNNNNNNNNNNNNNNNNNNNNNNNNNNNNNNNNNNNNNNNNNNNNNNNNNNNNNNNNNNNNNNNNNNNNNNNNNNNNNNNNNNNNNNNNNNNNNNNNNNNNNNNNNNNNNNNNNNNNNNNNNNNNNNNNNNNNNNNNNNNNNNNNNNNNNNNNNNNNNNNNNNNNNNNNNNNNNNTATATATATATATATATAT…
SmLAC22	SMEL_005g238060.1	TACATTTTGGATGAATAAATACAGAAAGATAAATCCATTTTCATGTGATCTTTTCATACATCAAGCACGTGAATGGAATTACTATCAAATTCCTCACACTCTAGAGAAAATATTATTTTTTTGGTTTCAATTTATTTGTCATTCGAAATATAAAAACAAATTAATTAATATTTTAATTGAATTTATTTTTAAAATATAGTCAAATAAATTATCATCAATAGCTAATTACGCAGATAAACAAACATATACTAGTTAATAATATAGATATAGTTTGAATTAATTATAGCTCATGGCAAATATCTAGCTGCAGTTACAGTTTGAATTTTGTATAATTCTCGCGATTACACAAACGATGTGCGTGAATCAAATTGTATATATCGAAATATACAAATAATGTGA…
SmLAC23	SMEL_005g238070.1	GAAATATACATTTTCGGTACTAATAGACCCCCATTTAGTACTATTGTTGAATAATGTTTACATTCTGTCTGTGGCAAGGCCCATGAGGAGGCTAGGGTGGTCCAGATTGGAGTAATGATCGAACATAACGCTTGCATGGTGAACTTAGTTAAAAAAAGAGAGAAATGCCTCCTAACTAATGTTTGATTGTCCAGCCACAGAGCTTTTCAAAACAAACCTAGGCCCATCTATAGGGCAAACCAATTATGATATGGACATCATGGGCTCTAAGTAATTAAGAAGACAGTACTGAACTAACCATTGCAACTCAAGTCAAATCCAAATATTTCATTATCATTACCAAAACAAGCACAAAGATGGTGTTGGGCCTTTCTCTCTTCTCTCAAAATAGATAGTGTT…
SmLAC24	SMEL_005g241720.1	CTCTAGCTTCTCCCGAATGGTCTCATTCCTAATCCTGTTACTCTTGGTGTGAACACACATCCATCTCAACATCCTTATCTCTGCGACATGCATTTTCTGAACATGTGTATTTTTAATTGGCTAACACTCCACCCCATAGAGCAAAGATGGTCTAACCACCATTCTGTAAAACTTACCTTTGAGTTTAGGTGGTATCTTCTTGTCACACAATACTCCAGAGGCAAGCCTCCATTTAGTCCATGTTGTCCCAATACGATGTGTGACATCATCATCAATATCGCTACTACTCTAGATGATGGACCCCAGATGCTTAAAGTTTTCCCTTTTGGGGATAGGTTGAGTGGCAAGCCTCACATTAATGTCTATTTCGTCCCTCGCAACACTGACTTTGCACTCTAA…
SmLAC25	SMEL_006g245180.1	TAAAATATGATTGGACCTAATTCACTGACCTTTAATCCTATTCTATAAATTCCAACTTGATTTGCGTCCCCACAATTTTTTTTGGACAAACAATTTAGCGCTATATGTGGGGAGAGACAGTCGTGACTATTTCGGTTTTCACTCCTCGCTGTACATAAAAGTAGTTATGTTACGTAATTTCTCAGTTTGACTAAACAAACAGATATAATCAAATTGTTAATAAATCAAAACTACTCCTAACTAATTATGATTATGAGTTTTCAAGTAAACAGAAGAGATGGCTGCAATGTAGAAATGGAGAAATTGCAACTCAACTACGTAATTAATATCGTAACAGCTTGGTCAATGTGAAAAACCTGCTAGTAGGAAAGAAAAATTATGTTTCCACCACTGTAGAAA…
SmLAC26	SMEL_006g249410.1	CCTAACTTATCGGTTACACCTATAAACCATAAGTTATAAATCCATCCAAAAAGGGTCAAAACAAGTGACAGATCCAGATTTCAAGGTCATGGGTGCTCCCTTAAATAATAATGAATCACAAAATATAAGTGGACAAATTAAATTTAAGATTTTTCATAGAAAAAATAAATAAACAAAATTAATATAAAAATTACAATAAATATTGACATAACACAAATTTGATACGTAACTTGACTTCAACTAACAATTATGATATTTAACTTTGTTAGTGCACAAATATGCACTGTAACTATTTAAAATTTGAACAAATAAACATTTAAATCCAACATGACAAAATGTGTGAAATACACCCAAGTCACGTGCGTAAGAGGTAAAGTTTGAGTATCGATTTGTTTCAAA…
SmLAC27	SMEL_006g268020.1	CTATTAGGTTTAATTTATTGAAGGAAATAATTTTCTTACAAAAATTTTGTGAATTTGGAGGACTTGACTCTTCATTCTTTTCATCTTGTTGATTATATGATTTTTGTTTTTAAAATTTATTTAATTTCATATAGTATATTTCATTATTTGTATGAAATTTATTTGAAGTTATATTATCGGAGAAAAGGTAGGTTTTACACTGGGCAAAGCTATGTAACATTATCTTCATGCTTTTCTCCAATAAACTCAGTTTTAATTAGTGCAGGAACTCACCACAAAGCAATTTGTAACAATGGCCAATAAGCACCTCCAAGCCAATTGTTCTGTCATTTACGAATTAGGGTTGAACTCAATATAGTATATGTTTTGTTTCAGTTTTATTAATAAAATAATTTTAAT…
SmLAC28	SMEL_006g268350.1	ATTCCACTAGTTTAGGATCAAATTGCGTGTCTTCACTTGAGTTTTAGAAATTATCTTCCATGCTACATTTATTTTATACATGTATTTGTGTTACATGCAGGTCAAATTAGGTATATTTTGTTCCACATGATTGTATCCAAGCATGATTTGCATGTATTTGAGACATACTAGCTCTCTCGCTCAACTCTCTCCATGTGTATCTAGTTATTAGATACATGTATCTAGTGTGATTAGTGTATATACTGGACACATTGACTCTCTTGCTCGTCTCTCTCCTATCTCGCATTTCTCTCTCGCTCACCTCTATATATCTAGTAGATGTATCTGACTCGAAATCTGAATCAGTGGTGTATCTAACTTGACTAATACGAAATTATTAAATAGTGAGATATACTCTTC…
SmLAC29	SMEL_006g268820.1	TCTTTCATGATCCTTAAAGTTGAGTGTTTTTTTCGTATAATAAAAAATAGTTTAGTGACCTCAGTTAAAATAAAGTCCAAGTTGCATGACTATTTATCAAATTGCCCCTAGTAGATTAGGCGCTCGCTATTAAAAATTTTCATTCTCAAGGCTTGAATTCAAGATTTGAACGAGGGGATTCCAAGTTTCCAACCATTTCACTGTACCTAATCTCTCTTCTTTTTCTTTTTTCTTGAAAAAAATTATTGCAAATATGAGTAGTTGTACTATTAACAGATGTAATATTTTCCCTAAATACTTTTGGTTAGTTAGTTAACAGGCTGCCTAACCCATACAATGAAAGTGAAGTTGCATATTTTAATAATTAAGGGATTGGTGAAACTAATAAAGCTTGTTAAC…
SmLAC30	SMEL_006g268830.1	ACTTATATATATTAATAGTGCAAATAATAGTACATTATTAGTGTATCGTGAATGTATTTTTTATGAACAGTCACACATAGTTATCTTTAAATATAGTCTGAAAAAGTTATATCGTCAATGTATATAAGTTGAAGTACTATTATTTTTACACATAAAATTACAAGAAGATTTTACATAGACCCATCTATCTATAAGAGTTGCTTGATTCGCCCCCATCTTTAATAGGACTGGACTAAGTTCGGACAGATCTCCGTACCATTTCACGGATGCATTGCATTGAGAATTGACTCGTCGGATTAACCACTTAGATGGAGAGTTCCCCGTATTCCATTTCATTGGCAACTGAAATAGATCTAAATGGATTGCCCGGTACTCCGGACTGAAGAAATTTCAAAATGA…
SmLAC31	SMEL_007g287730.1	AAATTAATTCTTACTGGTAACAAAGTCCTATGTGTTCCAACTTGTCAAAATTATTATAAGTTGGTTGGTATTGCGTGTGAAATGAGATCCATACAATAGTAGTTTAGATTACCTTAATCTAGATTTTAGAAAATTGCCATATTCATACAATTGAATATGTACTTTCACATATATAATGGAGTACATTTATTAATTCCTTTTTATTAATTGTCATATATATCGTATGGTGCTTGCTATTTTGCTCCACGGTATAACTTTTGTAAGCAACAAAGTAAAAGTAGCTAAAAGTTGACAATTTTTTTGGACTTTGATAATTCTGTTTTACCACGCTAGCTGCCCTGCCGGTAGCCCAAATTAAATACTCACTCTGGAAAATAAAAAAAATTGCCACTTAAAGTT…
SmLAC32	SMEL_007g288380.1	TGTAAATTCTTAAAAAAAAATCTTACTTCATCTCCCTCTTAAAATAATAATCTAAACATTATTTTAATTTTTTTAGAAAAAATAATTCTATGCTACCTACTTAATCCTCGGCTTTTGTTTTTTTTTTTAAATTATTTTTGAAAAACTATTTTTTATTTGTCGCAAGATTTTTTTTAAATAAATTTTTTATTTCTATTATATTCGATAAACAGGTAGAAAAAATATTTTTCTAAAAATATGCATACATATAATATATATATATATATATATATATAAATTAAAAAAAGATTAAAAAAGATAAAAATAGACTAGGAGCGGAGGATTAGATGCAGGTGGGATAAAATTTTATTTATTTAAGAATATCAATTTTTTTAGGTAGGAGTGGAACAGAGGCTGAAG…
SmLAC33	SMEL_007g288390.1	CGATGGGATCGAGTATTTTTTTTTTGAAGGGGTTATATGAAAATAATCTTGATGAAATCAGTTGTCATAGATTTTAATAGTAGCACTGACACTATGTATAAACTATTCTCCCCGTTATCTTTACTTATCTCTAATTAACTTGGCATAGGGATTAAGAAATAATATATAATATATGATAGGGGTAATTCGAATCATGTCGTGAATATAATAAATAAAATATCTTCAAAAATATAATAGAGAAATGACTATAATTAATGATAAGGGTAAATTAAGAATTAAAATTAAAATTATCTTTTAATTTTATAAAGTAAACAAACATTATTAGACATGTTAAAATAATATAGTGGACAAGTAAAAAATAACTAAAGAGGGCATATAATAGCGAGCAACTAGTCCTTT…
SmLAC34	SMEL_008g317140.1	ATTATACATGTCTGAATAATTTGTGCTACATCCATATTTCCATATTGATGTAACTTGTGGGGTTCTAGTTTGTACCTTTAATCCATGTTGTTTTTCTTTTTTGGTCCATTTTCTTTTCTCTTTTTTGGTCCAAACTTTAATCCGTGTTTTTTGCTCTTCTAAAAAATATACTTTTTTTAGTGCGTTAATATTTTCATTTACAGAAGAAAACATCACAATTTTGTGTTATTGGTTCCTTGTCAAAAGTTTTTGTGTGATTGATTGGTATATGCAAGTTGTATTTGTTGCTGACAAGCAAATCAAGCTGAAGTTAGTGGCAGAGCTACAACGTTATCATTTCGAGGAGTCAAAAGTATATAAAAATAATAAATAAAAATACACAATTTCTTTAGAAAAATT…
SmLAC35	SMEL_009g323670.1	AAAATTGTAGTCTTGCCTTAATTTGGAGCAAATATATCTAGTATATTTTCATTATCGTTTGTTGGGACCGAATTAAATAGGTATCATGCGAAAGCTAATAAAGTAAACTTCAAAAAAGATCGTCCACTGATAATGTAAAAGAGTTACAAACAATTACTGCACACAACAACTTGTTTGGAATAAACGTATCAAATCATATTGTATTATTTAATAGATCATATCGTTCTCTATAATGTTATGATGCCACAATCAGACAATTTGAAGAATAAGCTTACAATATATTTATTTTTTTAAATGATAGAGATAGTATTATTATAAGTAAATATATAAGCTAGAAAAGTAAAATAGAATTACTAAGATAAGGGGGTGGAAAGAATATATAGGATAATAATGCGATCG…
SmLAC36	SMEL_009g323680.1	AATTAACAAGATGATGTTTGCCGGGATATGAAGTTTAAGAGAAAAAATGAAGAATATTGAAACTTATAATCTAAAATACGCCAAAAATATTTTGTTGGCCTTAAATCATCTCATTAAGGATAAAATGAAAAGTTTCGAATTAAATTATTATAATAATAAATCAAGAAAGATGAGATCATTCTCTATAAAGGTGATTAAAAAGAAAAAATGTCATATAAATTGGTATAATAAGAGACAAGGAGTATAGGTAATACATGTATGTAGCTAGAATTGTATTTATCAAGAATAAAATAATAATAATAATAATAATAATAATAATAATAATAGTAATAACATATATACTTAGTGTAATTCTATCAAAGAGAATATAAGAAGGTAAAATATTAAAATGTACGCAAA…
SmLAC37	SMEL_009g323750.1	CAATTGGAGAGTTGAAAATTTTTCTTACTTTTTCAAGTTAATAACAAAAAATAATAATAATAAAAAAACTTATTCTTGATGAAATAGAAAATCATCTTGATAAAAATATCTTCATTCTTTAATTTTTGGGTTAATTCAGATATTTTCGTCCAAATAGGGGCATAGGTGATAAGTTTTGTAACGGTGGAGGCAAAAATAAACTCATTTAACGACAAGAATTAGGTCAAATAATAAAACAAAATTGAGGGGTATTTTTGACCCTTTTCCCATATGAATATAATTTGGGTTAATCCATCCAATTTAGGGGCAAATCTGGTGAGTTTATTAACGACAAGGGTATAAATAAACTTATTTTAACGACGGAGATAAAGTGAAACAATAAAACAAAATTGAGGGGTA…
SmLAC38	SMEL_010g352340.1	AATATTTTACATCGATGATTAATGAGTTGAGTGAACTTCTTATAAGGTTGGACAATCCTCCTCTGTTTGAGTCAATTTTTGGGGTGTGAGTTAGGTCCAAAATCTAATTTTATATGGTATCAAAGCAGGACCTATCAATGGATGAACTCTTTATAAAACTTGAACAATCCTCTTATCTTTGAGCTAAGTAGGGTGTAAGTTAGACTCAAGACCTAATTTTACAATAATCAAATCTAAGAAATAAAAATTAGAATTAATTAATTTTCTCACCTTTTAATTTTGATTTTTCATTCGGGATAGGGTATATTTTTACGGGTCGTTTGGTTTGGATGCAAGTTATAGTGTGATTAATTATGATGAGATAAATTATGCTGGAATTATTTATGCTGAAATTATTTA…
SmLAC39	SMEL_011g364980.1	AAACTTAACTTGAAATTTAGTGGGCTAAATTCTTAAATTGAAACATCATAAATCATGGGAAATTTGCTTATTCAAGACATGTAAAACAACTTACACTTCATCATTCAAAATACCCATCTTTGAGGTCATCATCATAACTTAAATACATGTAAATTCTTAGTGGATATCATTGAGATCGTTTAATAACGTAAAATATCATGAAATCATCATTAGTATGCATGGTAACTTAGAGAAACTTAAAGAAAAGGTAAAAAGACATTATATAGGACTTTGTGGGTGAAAGGAGACCCACAAATCAAACTCACATACCTCGGTAAGCTTTATGAAGAAGAAATTTGTTGTTGAAGAAAGAACCCCTTGAAACCCTAGCCTCCTTAGTTTATTATTCTTCTTTAAGGA…
SmLAC40	SMEL_011g364990.1	AGTGATTTAAGGAGGGAAAAAAAAGGAGAAAAACCTGCACATTTTAAGAGGGGGAAAAAGGAGGAGGGGAAAACACGGGATTCAAACTCAAGACGTTTAAGTCATTCCACAATCGGCCTAACCACATGAGTTAGAATCAGTTTCACTCTTTTAAAATATTTTATTTTTAACTAGTTTTTGAGACCGTGTATTACACGAGTTCAATAGGTGTTATTTTTCCTTCTTAATTTTTGTGATCCAGATAAAAATTGAAAATCTTTAATATTTTTAAGTAGTCTTTAAATAATACACATAATAGATATGACATAGTAAAATTAAGTAGACACTTTAATAGTTACCGTAAAATTAAGTAGGCACGTTATTGTAATTTCATAGTTAAAGTGGATGAGAAATAATTAA…
SmLAC41	SMEL_011g368130.1	TATTTGACCATCAACGCGGTTTCACATGGAAATCTTCCTTTTAAATCACTTTTAAAGTTGCCACGTGCTATCTTCTATGCTTCATTTAAAAGTTGCAAATAGGATAATAATAAGAATCATTAGAGAAAGTTTACAAAGTCACAAAGGGACTTTTCCACAGCAATTGTTAAATTACGATATCATTATCCATGTATTTTCTTACCAATATTGTGAACCAAATATATATGTCATAATATGCCTTGTAATAAAAGTACAATCATTTCTTGAAATAACAACCAATGAGTATTTATTATTGGCTAGCTTTGACTATTGCTAGTACACCACTCCCAACACTTGTGCTTAGCACGCGGAGTTACAATCATTTCATTTATGAAAGAATTTTTTTTTATACAGTTAGAT…
SmLAC42	SMEL_012g391370.1	NNNNNNNNNNNNNNNNNNNNNNNNNNNNNNNNNNNNNNNNNNNNNNNNNNNNNNNNNNNNNNNNNNNNNNNNNNNNNNNNNNNNNNNNNNNNNNNNNNNNNNNNNNNNNNNNNNNNNNNNNNNNNNNNNNNNNNNNNNNNNNNNNNNNNNNNNNNNNNNNNNNNNNNNNNNNNNNNNNNNNNNNNNNNNNNNNNNNNNNNNNNNNNNNNNNNNNNNNNNNNNNNNNNNNNNNNNNNNNNNNNNNNNNNNNNNNNNNNNNNNNNNNNNNNNNNNNNNNNNNNNNNNNNNNNNNNNNNNNNNNNNNNNNNNNNNNNNNNNNNNNNNNNNNNNNNNNNNNNNNNNNNNNNNNNNNNNNNNNNNNNNNNNNNNNNNNNNNNNNNNNNNNNNNNNNNNNNNNNN…
SmLAC43	SMEL_000g018340.1	TACTTAAACTTTCAAAGCCTTTTGAACTAATTAATTACTTAAACATGAAGACGACCAATAAGCATCATAGATTGCTTTTAGATATTCAATCAATTACACCTTGAATTTTAATTTTTTTATTAATTAAATTAGTTGACATCAACCTTTGAATAATTAATAATTATGAATTTAAATTAATTAGACAACTAATAATAATTGCATTAGGAAATTACTAACCTCTTGCATAAATACAAAGACAAGGTTATGCATGTACGATAAACTCAATGTAAGTAGTTCAATCTTTGGATGAAATCCGTGAATTCTTTATAACGCCTGGATAGTTCGATCCTTTTTTGAGTTAAATTCAAAATTTAATTTGACATGGTATTAGAGTTAGATCCGATCATATGTGGGCCCCCA…
SmLAC44	SMEL_000g030610.1	AGCTGTTAAAATAACGAGGTACGAAAAAAAAAACTAGTTGACAAACGAGTCAAGGATAGACAATGTTAATACATAGTCACATCAAGTATTTGCATCAAATTAATATACCTTATCATAATTAAGTGATTTAATACAATAAAAATATATATAGTATTAACTAGCAATTTTTAAGTAAAAGTGACGTACGTTCAAACTCACTCATAACTAAAAAAATAATTCTTCTATCTCAATTTATATGACGTTTTTCATTTTTTGAGAGTCAAATAGTGTAAATTTGATTGAGAATTTGCTCATGAAATTTTTAATATTTTTAAGATGAAATTTATGTATTCCTAAACTACATATAAAAAGTACAATAAGTCATGATAATTGATAATTCATAATATTTTAAAAAAATAT…
SmLAC45	SMEL_000g030620.1	NNNNNNNNNNNNNNNNNNNNNNNNNNNNNNNNNNNNNNNNNNNNNNNNNNNNNNNNNNNNNNNNNNNNNNNNNNNNNNNNNNNNNNNNNNNNNNNNNNNNNNNNNNNNNNNNNNNNNNNNNNNNNNNNNNNNNNNNNNNNNNNNNNNNNNNNNNNNNNNNNNNNNNNNNNNNNNNNNNNNNNNNNNNNNNNNNNNNNNNNNNNNNNNNNNNNNNNNNNNNNNNNNNNNNNNNNNNNNNNNNNNNNNNNNNNNNNNNNNNNNNNNNNNNNNNNNNNNNNNNNNNNNNNNNNNNNNNNNNNNNNNNNNNNNNNNNNNNNNNNNNNNNNNNNNNNNNNNNNNNNNNNNNNNNNNNNNNNNNNNNNNNNNNATGAAATAATTAAAGGACCAAAGTATAGTGCT…
SmLAC46	SMEL_000g085320.1	TAATTTTTAATGCAAACTCCATGTTCTTTGCTTTAGTATATTCGCTTACTAAATTAATTCATTAAGTATAGCATTTAAGAACATCAACTATATAACTAGTTTGCATTTTTACCTAAGGTTGCTAAATTTTCTATCTTCACTTTTGAATACATACTTTCTCCGTCCAATAATAATTATCTACTATTAAAATTTAAACTAAAAATATCACAGTAAATTTTTAGCTCCAAAACCATTATATAAGTCAATCTTTAGTTTTGTGTAATTAGAGGATTCAAAATTTGTAAAAAATACTTTATATATAAAAAATATCGTTTTTAATAAAAGGGTTTAAGTGAATACCCCCACCCTCTTCTTAGATAGGTAGATCCATTTTTTTATTGGATTCAAGTAAATTTATGA…
SmLAC47	SMEL_000g112160.1	AATCTTCTACTCTCAATCTTCTACTCATTCTTTCCCAAATTGATTGCAACACTTTTCTTTAAATTCAACCCAGCCATGTATAACAACACTCAATACCATGGAATGATACAAGTGCTCAGCAAGACCATTTAGATATAGAGCAAACGCTTCTACTTTTTTTATTATCAGGGGTTCTGTGGAGGTTGGAAAACCTTTCACTCTTACGAGTCCATACCTTAGGTCATGACCCTCCAAAATGGTAGCTCCCACTTAGGTAGAGTAACAGGCACAACTTGAAGCCTGGTTTACCTATACGTGCAAGAATGGGTAACAATCCCCCACCAGGTTGTTCCTCCACAAGAGTCTTGTTAGGAGACTTTTCTAATGCAGTAAGTCGATCTAAGATTAGTTCAAGTGTAC…
SmLAC48	SMEL_000g114190.1	AAGTAAAATTTTCGATCACTTGTCAATACCAAATTGTCACTTTAGATTTATGCTTCAACGACTAATCCACATTGAATTTGGATAAAAAAATGAAAACAAAAGAAGAATGGGACTAAAAAATCAATGCAACATTATAGTTGGATTAAAAAAAGAAAAAAAATAGTAGAATAGAATAGGATTCAACGATAAATATTACTTTCTTCGTCCCATCTTACATGACATTCTTTGATTTGACATGATGTTTAAGAATTTTTTTTGAAACTTGTGATCTGAAATCATTCTTAGATATTTATGAGGCTAATAATCATTTTTTAAGGTAAAAAGGGAATTTTAAAAGTAAATTGTTTCTAATTTAAAGGTGACATTCTTTTTAGGACGAATTAAAAAAAAAGGTATTTC…
