# Supplementary material for: Genome-wide identification and characterization of laccase family members in eggplant (Solanum melongena L.)
Source: PeerJ. 2022 Feb 21;10:e12922. doi: 10.7717/peerj.12922 (PMC8868016; doi:10.7717/peerj.12922)
Supplement: Supplemental Information 6 [file peerj-10-12922-s006.xlsx]

## Sheet: Sheet1
Supplementary Table S6. Tandem duplications of SmLAC gene pairs in eggplant and inference of duplication time
Duplication gene pair	Duplicaiton type	Ka	Ks	Ka/Ks	Duplication date (Mya)
SmLAC44/SmLAC45	tandem	0.029159	0.240655	0.121165	46.2799
SmLAC10/SmLAC11	tandem	0.0811602	0.211388	0.383939	40.6516
SmLAC17/SmLAC18	tandem	0.0414759	0.410679	0.100994	78.9768
SmLAC22/SmLAC23	tandem	0.137587	0.539071	0.255229	103.668
SmLAC29/SmLAC30	tandem	0.0372225	0.142124	0.261901	27.3316
SmLAC32/SmLAC33	tandem	0.129776	1.07836	0.120346	207.376
SmLAC35/SmLAC36	tandem	0.205985	2.03767	0.101088	391.861
SmLAC39/SmLAC40	tandem	0.0127029	0.0430129	0.295328	8.27171
Note: Ka and Ks indicate nonsynonymous and synonymous substition rates, respectively. Ka/Ks is used to determine the selective pressure or strength after duplication. Ka/Ks values that =1, > 1 or < 1 indicate neutral, positive, and purifying selection, respectively. The duplication date (Mya) were calculated using the formula: T = Ks/2λ × 10-6, where λ = 2.6 × 10-9.
