# Supplementary material for: Genome-wide identification and characterization of laccase family members in eggplant (Solanum melongena L.)
Source: PeerJ. 2022 Feb 21;10:e12922. doi: 10.7717/peerj.12922 (PMC8868016; doi:10.7717/peerj.12922)
Supplement: Supplemental Information 7 [file peerj-10-12922-s007.xlsx]

## Sheet: eggplant-tomato
Supplementary Table S7 Synteny analysis between eggplant and tomato
SmLAC Gene	SmLAC Gene ID	SlLAC Gene ID
SmLAC1	SMEL_001g115390.1	Solyc01g111970.3.1
SmLAC3	SMEL_001g149840.1	Solyc01g008830.2.1
SmLAC5	SMEL_002g159100.1	Solyc02g062650.3.1
SmLAC7	SMEL_002g166890.1	Solyc02g090360.3.1
SmLAC7	SMEL_002g166890.1	Solyc02g065170.3.1
SmLAC10	SMEL_004g214750.1	Solyc12g056820.2.1
SmLAC10	SMEL_004g214750.1	Solyc04g072280.3.1
SmLAC12	SMEL_004g222230.1	Solyc04g081520.2.1
SmLAC13	SMEL_004g222770.1	Solyc04g082140.3.1
SmLAC15	SMEL_005g226640.1	Solyc05g052340.3.1
SmLAC19	SMEL_005g230210.1	Solyc11g008030.2.1
SmLAC19	SMEL_005g230210.1	Solyc05g055490.2.1
SmLAC22	SMEL_005g238060.1	Solyc12g094460.2.1
SmLAC27	SMEL_006g268020.1	Solyc06g076330.3.1
SmLAC28	SMEL_006g268350.1	Solyc06g076760.2.1
SmLAC29	SMEL_006g268820.1	Solyc06g082260.3.1
SmLAC31	SMEL_007g287730.1	Solyc07g049460.3.1
SmLAC32	SMEL_007g288380.1	Solyc07g052240.3.1
SmLAC34	SMEL_008g317140.1	Solyc08g079090.3.1
SmLAC35	SMEL_009g323670.1	Solyc09g010990.3.1
SmLAC37	SMEL_009g323750.1	Solyc09g011045.1.1
SmLAC38	SMEL_010g352340.1	Solyc10g076830.2.1
SmLAC39	SMEL_011g364980.1	Solyc11g008850.2.1
SmLAC41	SMEL_011g368130.1	Solyc04g054690.3.1

## Sheet: eggplant-Arabidopsis
Supplementary Table S7 Synteny analysis between eggplant and Arabidopsis thaliana
SmLAC Gene	SmLAC Gene ID	AtLAC Gene ID
SmLAC1	SMEL_001g115390.1	AT4G38420.1
SmLAC12	SMEL_004g222230.1	AT1G75790.1
SmLAC13	SMEL_004g222770.1	AT1G76160.1
SmLAC27	SMEL_006g268020.1	AT2G29130.1
SmLAC28	SMEL_006g268350.1	AT5G58910.2
SmLAC34	SMEL_008g317140.1	AT4G12420.1

## Sheet: eggplant-rice
Supplementary Table S7 Synteny analysis between eggplant and rice
SmLAC Gene	SmLAC Gene ID	OsLAC Gene ID
SmLAC35	SMEL_009g323670.1	Os01t0843800-00
SmLAC35	SMEL_009g323670.1	Os03t0273200-01

## Sheet: 21 SmLAC genes
Supplementary Table S7 21 SmLAC genes from eggplant had collinear relationships with LAC genes from tomato,Arabidopsis or rice
SmLAC Gene	SmLAC Gene ID	LAC Gene ID
SmLAC1	SMEL_001g115390.1	Solyc01g111970.3.1
SmLAC1	SMEL_001g115390.1	AT4G38420.1
SmLAC3	SMEL_001g149840.1	Solyc01g008830.2.1
SmLAC5	SMEL_002g159100.1	Solyc02g062650.3.1
SmLAC7	SMEL_002g166890.1	Solyc02g090360.3.1
SmLAC7	SMEL_002g166890.1	Solyc02g065170.3.1
SmLAC10	SMEL_004g214750.1	Solyc12g056820.2.1
SmLAC10	SMEL_004g214750.1	Solyc04g072280.3.1
SmLAC12	SMEL_004g222230.1	Solyc04g081520.2.1
SmLAC12	SMEL_004g222230.1	AT1G75790.1
SmLAC13	SMEL_004g222770.1	Solyc04g082140.3.1
SmLAC13	SMEL_004g222770.1	AT1G76160.1
SmLAC15	SMEL_005g226640.1	Solyc05g052340.3.1
SmLAC19	SMEL_005g230210.1	Solyc11g008030.2.1
SmLAC19	SMEL_005g230210.1	Solyc05g055490.2.1
SmLAC22	SMEL_005g238060.1	Solyc12g094460.2.1
SmLAC27	SMEL_006g268020.1	Solyc06g076330.3.1
SmLAC27	SMEL_006g268020.1	AT2G29130.1
SmLAC28	SMEL_006g268350.1	Solyc06g076760.2.1
SmLAC28	SMEL_006g268350.1	AT5G58910.2
SmLAC29	SMEL_006g268820.1	Solyc06g082260.3.1
SmLAC31	SMEL_007g287730.1	Solyc07g049460.3.1
SmLAC32	SMEL_007g288380.1	Solyc07g052240.3.1
SmLAC34	SMEL_008g317140.1	Solyc08g079090.3.1
SmLAC34	SMEL_008g317140.1	AT4G12420.1
SmLAC35	SMEL_009g323670.1	Solyc09g010990.3.1
SmLAC35	SMEL_009g323670.1	Os01t0843800-00
SmLAC35	SMEL_009g323670.1	Os03t0273200-01
SmLAC37	SMEL_009g323750.1	Solyc09g011045.1.1
SmLAC38	SMEL_010g352340.1	Solyc10g076830.2.1
SmLAC39	SMEL_011g364980.1	Solyc11g008850.2.1
SmLAC41	SMEL_011g368130.1	Solyc04g054690.3.1
