# Supplementary material for: Genome-wide identification and characterization of laccase family members in eggplant (Solanum melongena L.)
Source: PeerJ. 2022 Feb 21;10:e12922. doi: 10.7717/peerj.12922 (PMC8868016; doi:10.7717/peerj.12922)
Supplement: Supplemental Information 8 [file peerj-10-12922-s008.xlsx]

## Sheet: Sheet1
Supplementary Table S8. Expression values (FPKM) of 48 SmLAC genes from 18 eggplant samples. For fruit stage B and C, skin and pul tissues were put together
Gene Name	Gene ID	Flowers	Fruits 1 cm	Fruits (stage 1)	Fruits 6 cm	Fruit calyx (stage 2)	Roots	Cotyledons	Fruit peduncle	Pistils	Senescent leaves	Radicle	Buds 0.7 cm	Open buds	Stem	Leaves	Fruit stage 2 (skin + flesh)	Fruit stage 3 (skin + flesh)
SmLAC1	SMEL_001g115390.1	6.35167	1.429	1.12492	0.0975645	2.57694	7.01969	2.31956	0.0289488	0.401317	0.219553	4.88733	2.01132	382.784	15.4751	8.11602	6.52393	0.340938
SmLAC2	SMEL_001g147340.1	2069.79	0.656014	0.433101	0.46527	0.101054	0.523653	0.335122	0.794311	4.94233	0.262808	0	0	1761.66	1.84779	0	0.830034	0.762214
SmLAC3	SMEL_001g149840.1	3.25069	1.78708	1.27552	1.10809	4.63806	0.892165	16.6137	15.446	5.31849	6.32041	0.217081	4.74972	3.91739	5.88529	61.0606	1.36577	3.39339
SmLAC4	SMEL_001g153200.1	1729.51	2.3508	2.16091	2.97919	1.81506	3.46777	3.59498	2.30897	5.54809	2.88464	4.21369	2.51867	1946.67	3.97598	0.154608	3.07338	3.34104
SmLAC5	SMEL_002g159100.1	0.289068	1.76151	1.34124	0.750611	1.17305	1.70457	3.24403	0.100274	0.398329	0	0.471312	0.943102	3.31014	1.4537	18.144	0.613185	0.0263261
SmLAC6	SMEL_002g161380.1	52.6676	116.857	121.403	111.575	52.2509	72.8984	32.8699	4.95583	42.4868	1.08616	44.4611	76.5499	51.632	59.4565	10.5233	98.0428	3.8962
SmLAC7	SMEL_002g166890.1	7.80044	12.5193	17.033	16.215	49.3193	76.1902	3.56158	2.96712	2.58242	0.071696	43.267	5.46606	4.4157	141.346	4.00903	69.0623	0.830502
SmLAC8	SMEL_003g180480.1	9.99419	16.0352	14.4578	16.5182	15.1859	23.5437	2.00294	1.27164	7.38933	2.18073	16.8508	27.859	10.7754	27.0903	1.10901	16.2328	2.48666
SmLAC9	SMEL_003g195930.1	0	0.116369	0.0422323	0.0378141	0	0	0.0817124	0	0.133805	0	0	0.335446	0	0	0.075544	0	0
SmLAC10	SMEL_004g214750.1	20.7889	0.756308	0.0812628	0.145559	4.49956	19.4717	0	0.0972149	0	85.705	0	0	0.0916149	2.06065	0	0.697083	0.178532
SmLAC11	SMEL_004g214760.1	0.0558107	0.0558046	0.0809399	0.108738	0	0	0	0	0	0	0	0	1.00367	0	0	0	0
SmLAC12	SMEL_004g222230.1	0	0	0	0	0	0.0938784	0.165238	0.136215	0	0	0	235.179	0.385617	0.170848	0	0	0
SmLAC13	SMEL_004g222770.1	169.954	154.287	189.835	179.641	189.01	276.105	136.284	10.9184	52.4371	0.562794	149.281	138.58	158.272	288.785	49.1774	325.417	22.7009
SmLAC14	SMEL_005g223940.1	0.106512	1.01294	0.424905	0.415273	0.135003	2.12286	0.299157	0.030811	0	0	2.16942	1.37806	1.04396	1.96054	0.0691077	0.272983	0.0726685
SmLAC15	SMEL_005g226640.1	0	0	0	0	0	0	0	0	0	0	0	0	0	0.248375	0	0	0
SmLAC16	SMEL_005g226670.1	0	0	0	0	0	0	0	0	0	0	0	0	0	0.496749	0	0	0
SmLAC17	SMEL_005g226690.1	1.58589	1.68605	1.04949	2.79244	4.21406	36.2798	1.50897	0.405182	1.44257	1.02313	17.9073	1.38325	1.3687	23.6019	2.48385	1.26576	0.614216
SmLAC18	SMEL_005g226700.1	0.049805	0.0998731	0.108412	0.161938	3.44959	44.6049	0	0.0864877	0.0570897	0	11.8967	4.10105	2.11308	29.8092	0	2.86529	0.0452668
SmLAC19	SMEL_005g230210.1	0	0	0	0	0	0	0	0	0	0	0	0	0	0	0	0	0
SmLAC20	SMEL_005g231430.1	3.17318	0.317708	0.460331	0.274948	0.580925	0.801114	0	1.07095	2.06256	0.929189	3.73401	11.8084	7.51531	0.614906	0.754944	0.542222	1.05831
SmLAC21	SMEL_005g235140.1	0.31792	0.0530493	0.1153	0.034433	0.0895437	0.0422435	0.148831	0	0.972479	0	0.287781	0.152332	0.346198	0.154012	0.0687605	0.485034	2.19298
SmLAC22	SMEL_005g238060.1	5.10312	15.0662	18.4388	21.4519	12.9322	49.7197	0.710018	0.204704	4.86574	0.0554566	24.4832	150.579	5.27789	23.5196	0.0655893	16.9563	0.114826
SmLAC23	SMEL_005g238070.1	0.108724	0	0	0.0353163	0.0459412	0	0	0	0	0	0	0.10423	22.7415	0	0	0	0.0247328
SmLAC24	SMEL_005g241720.1	398.447	0.029451	0.0855288	0.0765746	0.0498822	0.0470049	0.0827335	0.102304	2.10062	0.0648594	0	0	362.131	0.114056	0	0.12942	0.16123
SmLAC25	SMEL_006g245180.1	0	0	0	0.07501	0	0.506418	0	0	0	0	0.62798	0	0	0.0558738	0	0	0
SmLAC26	SMEL_006g249410.1	0.242396	0.364776	0.386982	1.16678	0.57319	9.08679	0.0681591	0	0.166661	0.106377	21.577	0.0928006	0.237229	1.92908	0.314749	0.284322	0.0220235
SmLAC27	SMEL_006g268020.1	0.197926	2.53059	0.466749	1.31936	8.90197	24.309	4.93815	0.716083	0.113429	0	29.3458	0.615843	0.645888	55.206	31.3503	1.88584	0.179876
SmLAC28	SMEL_006g268350.1	0.101542	0.0763238	0.221007	0.132035	0.214444	3.84616	0.0713418	0.0293841	0	0.167185	17.1599	0	0	0.492321	0	0.1116	0.0461559
SmLAC29	SMEL_006g268820.1	0.787054	1.1347	0.999432	2.68737	3.48991	12.7504	0.207444	0.0284764	0.169134	0.161931	16.956	0.141272	0.642038	3.86602	0.510942	1.91096	0.156456
SmLAC30	SMEL_006g268830.1	0.201133	0	0	0.0326953	0	12.6312	0	0	0	0	9.35009	0	0	0.341378	0	0	0
SmLAC31	SMEL_007g287730.1	0.341927	0.88195	0.460792	0.857817	0.742575	12.311	1.85408	0.0282786	0.335876	0.160787	11.136	0.233784	1.67338	0.474009	0.443967	1.37855	0.0221925
SmLAC32	SMEL_007g288380.1	13.5131	15.505	17.0211	15.0492	18.9768	14.2997	1.24108	1.50602	13.0845	0.40742	13.5438	23.3208	30.2031	11.4564	6.09179	36.7844	0.780139
SmLAC33	SMEL_007g288390.1	8.54334	20.1038	18.1188	24.9203	12.7452	18.8166	7.40887	0.934428	5.38329	0.0520633	11.2048	15.3502	16.4076	7.88008	1.78753	20.0991	1.57361
SmLAC34	SMEL_008g317140.1	24.9479	95.1366	114.471	144.637	52.9712	56.7652	93.1292	1.39236	6.30413	6.28393	44.6277	63.7223	20.7961	89.6887	12.9773	178.812	1.37666
SmLAC35	SMEL_009g323670.1	0	0.045209	0	0.175723	7.0644	44.943	0	0.23455	0	0	6.10198	1.41966	0.58645	66.3714	0.0584475	0.0165051	0.0408412
SmLAC36	SMEL_009g323680.1	0.102788	0.0772382	0.410125	0.0668187	0.260508	0.286861	0.649857	0	0	0	0.348835	0.295376	0.587344	0.199297	0.933912	0.131777	0
SmLAC37	SMEL_009g323750.1	0	0.0772382	0.149136	0.0334094	0.130254	0	0.216619	0.0297418	0	0	0.209301	0.196917	0.0839062	0	0.133416	0.056476	0
SmLAC38	SMEL_010g352340.1	0.293251	1.3727	1.52504	1.30336	6.31559	73.9869	4.39739	0.311244	0.112025	0	24.6064	2.386	2.71088	50.6057	11.1056	1.3256	0.0222056
SmLAC39	SMEL_011g364980.1	758.708	0.175799	0.0727047	0.130317	0	0.359602	0	0.319004	1.321	0.219951	0.272009	0	350.694	0.194387	0	0.183581	0.273246
SmLAC40	SMEL_011g364990.1	523.202	0.0296747	0	0.154329	0	0.142109	0	0.0687304	1.22936	0.0653717	0	0.114155	321.318	0.287315	0	0.152152	0.243762
SmLAC41	SMEL_011g368130.1	14.006	11.4833	6.4552	8.71458	64.5317	59.103	1.1676	1.72484	4.30407	2.55565	8.9272	0.179645	0.734491	51.2226	1.37091	54.503	0.921106
SmLAC42	SMEL_012g391370.1	58.1587	146.933	204.3	225.544	99.196	21.6827	9.95152	0.0569195	10.1984	0.0539451	16.7458	40.2385	35.8525	1.43103	1.65959	263.307	0.268051
SmLAC43	SMEL_000g018340.1	0.522982	3.6982	4.79615	2.90763	18.6687	139.942	6.48532	0.633182	0.490232	0	51.1531	5.77764	7.59773	168.528	68.2879	4.09632	0.107967
SmLAC44	SMEL_000g030610.1	0.207787	1.24128	0.85567	0.745608	1.28484	1.43832	2.58915	0.0602748	0.237374	0	2.15748	0.561346	1.12493	1.58807	5.63165	0.687762	0.0156776
SmLAC45	SMEL_000g030620.1	0.536064	2.7376	3.2888	1.96527	4.32155	32.8829	6.57713	0.0846397	0.335086	0	5.42269	1.3061	2.1464	11.7286	6.1379	2.2149	0.0442805
SmLAC46	SMEL_000g085320.1	15.8911	67.5629	58.0093	43.671	3.80536	17.3303	6.73763	0.274677	15.1624	0	8.55971	31.046	23.9784	18.1003	2.8954	14.9746	0.150808
SmLAC47	SMEL_000g112160.1	11.1263	20.2042	17.3334	21.8721	16.5923	10.8637	10.331	13.8393	19.9486	4.55447	17.663	20.1514	25.135	18.0438	15.1139	21.0925	9.84772
SmLAC48	SMEL_000g114190.1	0.0979417	0.67635	0.854276	0.383562	2.55952	19.0909	0.967584	0.246301	0.223677	0	8.79634	4.88455	2.17266	26.6813	9.51637	0.708734	0.0147721
