# Supplementary material for: Genome-wide identification and characterization of laccase family members in eggplant (Solanum melongena L.)
Source: PeerJ. 2022 Feb 21;10:e12922. doi: 10.7717/peerj.12922 (PMC8868016; doi:10.7717/peerj.12922)
Supplement: Supplemental Information 9 [file peerj-10-12922-s009.xlsx]

## Sheet: Sheet1
Supplementary Table S9. Expression values (FPKM) of 48 SmLAC genes under cold stress for 12h
Gene name	Gene ID	4℃ 0h	4℃ 12h
SmLAC1	SMEL_001g115390.1	0.558492	1.38142
SmLAC2	SMEL_001g147340.1	0	0
SmLAC3	SMEL_001g149840.1	9.78647	11.3921
SmLAC4	SMEL_001g153200.1	0	0.017934
SmLAC5	SMEL_002g159100.1	1.15268	0.793225
SmLAC6	SMEL_002g161380.1	13.1895	10.8537
SmLAC7	SMEL_002g166890.1	0.332289	0.227315
SmLAC8	SMEL_003g180480.1	0	0.061059
SmLAC9	SMEL_003g195930.1	0.226628	0.169186
SmLAC10	SMEL_004g214750.1	0.0219735	0.0263815
SmLAC11	SMEL_004g214760.1	0	0
SmLAC12	SMEL_004g222230.1	0.0184685	0.156742
SmLAC13	SMEL_004g222770.1	87.2333	40.8173
SmLAC14	SMEL_005g223940.1	0.411741	0.355078
SmLAC15	SMEL_005g226640.1	0.874921	0.026689
SmLAC16	SMEL_005g226670.1	0	0
SmLAC17	SMEL_005g226690.1	0.132771	0.0025325
SmLAC18	SMEL_005g226700.1	0.440894	0.0448715
SmLAC19	SMEL_005g230210.1	0	0
SmLAC20	SMEL_005g231430.1	1.14261	0.320458
SmLAC21	SMEL_005g235140.1	0.0397005	0.0365655
SmLAC22	SMEL_005g238060.1	0.162988	0.299836
SmLAC23	SMEL_005g238070.1	0.0033395	0.0313995
SmLAC24	SMEL_005g241720.1	0	0
SmLAC25	SMEL_006g245180.1	0.013092	0
SmLAC26	SMEL_006g249410.1	0.238173	0.0138565
SmLAC27	SMEL_006g268020.1	2.47571	3.61501
SmLAC28	SMEL_006g268350.1	0.024676	0
SmLAC29	SMEL_006g268820.1	0.311124	0.292069
SmLAC30	SMEL_006g268830.1	0	0.0219255
SmLAC31	SMEL_007g287730.1	0.368507	0.335716
SmLAC32	SMEL_007g288380.1	5.43248	2.41413
SmLAC33	SMEL_007g288390.1	1.26782	0.539751
SmLAC34	SMEL_008g317140.1	36.165	35.347
SmLAC35	SMEL_009g323670.1	0	0.0553755
SmLAC36	SMEL_009g323680.1	0.873819	1.55036
SmLAC37	SMEL_009g323750.1	0.702229	1.50561
SmLAC38	SMEL_010g352340.1	2.17968	4.40509
SmLAC39	SMEL_011g364980.1	0	0.012179
SmLAC40	SMEL_011g364990.1	0.015708	0.0109685
SmLAC41	SMEL_011g368130.1	0.085476	0.488508
SmLAC42	SMEL_012g391370.1	2.44664	2.5396
SmLAC43	SMEL_000g018340.1	3.17817	3.28615
SmLAC44	SMEL_000g030610.1	0.0110415	0.0179765
SmLAC45	SMEL_000g030620.1	1.45803	2.60705
SmLAC46	SMEL_000g085320.1	5.6138	3.08114
SmLAC47	SMEL_000g112160.1	4.20395	1.48787
SmLAC48	SMEL_000g114190.1	0.481427	0.524297
